# Supplementary material for: Dosage compensation is less effective in birds than in mammals
Source: J Biol. 2007 Mar 22;6(1):2. doi: 10.1186/jbiol53 (PMC2373894; doi:10.1186/jbiol53)
Supplement: Additional data file 2 — A table showing male:female ratios of expression of all genes in zebra finch [file jbiol53-S2.xls]

## Sheet: Table5_chicken_alltissues_12220
Probe_set_ID	Chromosome_Name	Gene_Name	Genbank_ID	brain_MtoF_ratio	brain_p_values	Brain_Q_sig	liver_MtoF_ratio	liver_p_values	Liver_Q_sig	heart_MtoF_ratio	heart_p_values	Heart_Q_sig
Gga.10049	chrZ	Finished cDNA, clone ChEST328k16	BU236656	0.548	0	*	0.394	0.005		0.324	0	*
Gga.10138	chrZ	Finished cDNA, clone ChEST126l3	CR353500.1	-3.65	0	*	-4.577	0	*	-4.472	0	*
Gga.10370	chrZ	Finished cDNA, clone ChEST635k15	BX934263.2	0.671	0.011		0.404	0.018		0.682	0	*
Gga.10382	chrZ	similar to Adenomatous polyposis coli protein (APC protein)	BU380212	0.637	0	*	0.378	0.002		0.695	0	*
Gga.10418	chrZ	Finished cDNA, clone ChEST57j17	BX934054.1	0.568	0	*	0.414	0.005		0.538	0	*
Gga.10539	chrZ	serum response factor binding protein 1	CR387731.1	1.016	0	*	0.713	0	*	1.124	0	*
Gga.10660	chrZ	polo-like kinase 2 (Drosophila)	BM490683	0.48	0	*	0.659	0	*	0.686	0	*
Gga.10677	chrZ	pentatricopeptide repeat domain 2	BX931054.1	0.76	0	*	0.515	0	*	0.77	0	*
Gga.10705	chrZ	similar to UPF0101 protein CGI-137 (Protein AD-004)	BU447861	0.965	0	*	0.531	0.004		0.687	0	*
Gga.10730	chrZ	angiogenic factor with G patch and FHA domains 1	BX932785.1	0.676	0	*	0.296	0.048		0.587	0	*
Gga.10808	chrZ	Finished cDNA, clone ChEST639h16	BX932430.2	0.181	0.008		0.223	0.026		0.37	0.001	*
Gga.10894	chrZ	hypothetical gene supported by BX931880	BX931880.1	0.755	0	*	0.292	0.027		0.543	0.002	*
Gga.11058	chrZ	excision repair cross-complementing rodent repair deficiency, complementation group 8	BU438132	1.068	0	*	0.682	0.005		0.644	0.014
Gga.11290	chrZ	Finished cDNA, clone ChEST784i3	BU445612	0.867	0	*	0.835	0	*	0.701	0	*
Gga.11356	chrZ	similar to Autophagy protein 12-like (APG12-like)	BX935947.2	0.677	0	*	0.254	0.008		0.346	0.001	*
Gga.11368	chrZ	Finished cDNA, clone ChEST109f18	BU114346	1.186	0	*	0.781	0	*	0.967	0	*
Gga.1140	chrZ	similar to Adipocyte-derived leucine aminopeptidase precursor (A-LAP) (ARTS-1) (Aminopeptidase PILS) (Puromycin-insensitive leucyl-specific aminopeptidase) (PILS-AP) (Type 1 tumor necrosis factor receptor shedding aminopeptidase regulator)...	BX257847	0.799	0	*	1.018	0	*	0.667	0.004
Gga.11441	chrZ	similar to TGF beta-inducible nuclear protein 1 (L-name related LNR42)	CR388679.1	0.736	0	*	0.614	0	*	0.648	0	*
Gga.11444	chrZ	similar to chromosome 9 open reading frame 64	BU388791	1.158	0	*	0.439	0.001	*	0.789	0	*
Gga.11454	chrZ	Finished cDNA, clone ChEST63k2	BU406111	0.829	0	*	0.545	0	*	0.795	0	*
Gga.11468	chrZ	Finished cDNA, clone ChEST175g3	CR353136.1	0.881	0	*	0.521	0	*	0.942	0.001	*
Gga.11483	chrZ	Finished cDNA, clone ChEST26m21	BX935589.2	0.815	0	*	0.571	0.021		0.72	0	*
Gga.11727	chrZ	similar to chromosome 9 open reading frame 102	CD735639	0.944	0	*	0.634	0	*	0.96	0	*
Gga.11793	chrZ	ATG10 autophagy related 10 homolog (S. cerevisiae)	BU339888	0.883	0	*	0.754	0	*	0.804	0	*
Gga.11839	chrZ	cyclin H	BU280457	0.786	0	*	0.681	0	*	0.818	0	*
Gga.11903	chrZ	Finished cDNA, clone ChEST153j8	BU129464	0.681	0.001	*	0.651	0	*	0.926	0	*
Gga.11913	chrZ	similar to RIKEN cDNA 2310016C16	BU477745	0.928	0.001	*	0.592	0.022		0.869	0	*
Gga.11928	chrZ	Finished cDNA, clone ChEST652a21	BX931369.1	0.996	0	*	0.714	0.003		0.978	0	*
Gga.11933	chrZ	SEC11-like 3 (S. cerevisiae)	BX935949.2	0.307	0	*	-0.304	0	*	0.13	0.04
Gga.12029	chrZ	mitochondrial ribosomal protein S27	BU336488	0.801	0	*	0.67	0	*	0.565	0	*
Gga.1215	chrZ	Finished cDNA, clone ChEST652n7	BU297852	0.674	0	*	0.39	0.004		0.543	0	*
Gga.12212	chrZ	CENP-K mRNA for centromere protein	BX936045.1	0.685	0	*	0.534	0	*	0.636	0	*
Gga.12229	chrZ	calcium/calmodulin-dependent protein kinase IV	BX934362.2	0.237	0.018		0.577	0.014		0.708	0	*
Gga.1233	chrZ	Transcribed locus, strongly similar to XP_226666.4 PREDICTED: similar to AP-3 complex subunit beta-1 (Adapter-related protein complex 3 beta-1 subunit) (Beta3A-adaptin) (Adaptor protein complex AP-3 beta-1 subunit) (Clathrin assembly protein complex 3 beta-1 large chain) [Rattus norvegicus]	BU289925	0.697	0	*	0.569	0	*	0.658	0	*
Gga.12332	chrZ	golgi phosphoprotein 3 (coat-protein)	CR406158.1	0.623	0	*	0.503	0	*	0.475	0	*
Gga.12357	chrZ	DEAH (Asp-Glu-Ala-His) box polypeptide 29	BU115476	0.582	0	*	0.51	0.001	*	0.433	0	*
Gga.12494	chrZ	similar to KIAA0437	BX934978.1	0.622	0	*	0.563	0.001		0.455	0	*
Gga.12541	chrZ	nudix (nucleoside diphosphate linked moiety X)-type motif 2	BU484751	1.066	0	*	0.903	0	*	0.969	0	*
Gga.126	chrZ	transducin-like enhancer of split 4 (E(sp1) homolog, Drosophila)	NM_204237.1	0.256	0.036		0.396	0.009		0.552	0	*
Gga.12620	chrZ	splicing factor, arginine/serine-rich 12	BX935631.1	0.449	0.019		0.298	0.041		0.421	0.043
Gga.12669	chrZ	Finished cDNA, clone ChEST132c10	BU387401	0.952	0.001	*	0.64	0.001	*	0.771	0	*
Gga.12675	chrZ	similar to coiled-coil domain containing 2; capillary morphogenesis protein 1	BU261915	0.861	0	*	0.519	0	*	0.837	0	*
Gga.12867	chr1	Finished cDNA, clone ChEST20m2	CN221312	0.321	0	*	0.619	0	*	0.422	0	*
Gga.12875	chrZ	similar to RIKEN cDNA C230094B15	BX950351.2	0.635	0	*	0.862	0	*	0.817	0	*
Gga.12941	chrZ	serologically defined colon cancer antigen 10	CN232432	0.81	0	*	0.472	0	*	0.694	0	*
Gga.12971	chrZ	similar to putative repair and recombination helicase RAD26L	CR353564.1	0.986	0	*	0.467	0.004		0.836	0	*
Gga.13039	chr13	Finished cDNA, clone ChEST291g3	BU352141	0.122	0.008		0.15	0.007		0.132	0.043
Gga.13214	chrZ	praja 2, RING-H2 motif containing	BI067530	0.3	0.024		0.232	0.049		0.552	0	*
Gga.13223	chrZ	osmosis responsive factor	CR353107.1	1.108	0	*	0.605	0.004		0.791	0	*
Gga.13230	chrZ	Finished cDNA, clone ChEST603b2	CR352813.1	0.838	0	*	0.788	0	*	0.539	0	*
Gga.13352	chrZ	similar to DNA segment, Chr 4, Wayne State University 132, expressed	CR353236.1	0.675	0	*	0.295	0.011		0.418	0	*
Gga.1340	chrZ	Finished cDNA, clone ChEST219m20	BU262916	0.306	0.001	*	-0.189	0.016		0.23	0.007
Gga.13536	chr22	glutamine-fructose-6-phosphate transaminase 1	BU343911	-0.156	0.001	*	-0.094	0.027		-0.067	0.013
Gga.13549	chrZ	---	BU247531	0.529	0.013		0.59	0.002		0.657	0.002
Gga.13567	chr13	T-cell leukemia homeobox 3	NM_205014.1	0.374	0	*	0.326	0	*	0.281	0	*
Gga.13660	chrZ	Finished cDNA, clone ChEST982m24	CR338912.1	0.801	0.001	*	0.506	0.021		1.103	0.001	*
Gga.13774	chrZ	Finished cDNA, clone ChEST1005k8	CR338706.1	0.788	0	*	0.76	0	*	0.632	0	*
Gga.13819	chrZ	Finished cDNA, clone ChEST292d23	CR354254.1	0.375	0	*	0.486	0	*	0.444	0.005
Gga.13994	chrZ	Finished cDNA, clone ChEST934f22	CR353663.1	0.261	0.009		0.578	0	*	0.26	0.006
Gga.14002	chrZ	DENN/MADD domain containing 4C	CN237665	0.496	0.047		0.542	0.003		0.338	0.042
Gga.14265	chrZ	Finished cDNA, clone ChEST914b16	BU209994	1.027	0	*	0.673	0	*	0.943	0	*
Gga.14304	chrZ	Finished cDNA, clone ChEST342b7	CR352599.1	0.791	0	*	0.608	0.022		0.824	0	*
Gga.1495	chrZ	synuclein, alpha interacting protein (synphilin)	BU255894	0.825	0	*	0.488	0.003		0.913	0	*
Gga.15064	chrZ	similar to transportin 1; karyopherin (importin) beta 2	CR385962.1	0.602	0	*	0.609	0	*	0.595	0	*
Gga.15300	chrZ	Finished cDNA, clone ChEST407a14	BU435397	0.351	0	*	0.278	0.009		0.36	0	*
Gga.15316	chrZ	Hypothetical protein, clone 12n17	BU479128	1.534	0	*	0.943	0	*	0.353	0.039
Gga.15341	chrZ	Finished cDNA, clone ChEST237k20	BU466442	0.842	0	*	0.6	0	*	0.742	0.001	*
Gga.15345	chrZ	similar to RIKEN cDNA 3010001K23	CD734470	0.871	0	*	0.664	0	*	0.818	0	*
Gga.15354	chrZ	Finished cDNA, clone ChEST250i14	CR386226.1	0.377	0	*	0.384	0.038		0.52	0	*
Gga.1551	chr3	baculoviral IAP repeat-containing 5 (survivin)	AF322051.1	-0.391	0.023		-0.389	0.018		-0.237	0.044
Gga.1582	chrZ	Transcribed locus	CF250932	0.472	0	*	0.475	0.003		0.581	0	*
Gga.15824	chrZ	Finished cDNA, clone ChEST626b15	BU210470	1.157	0	*	0.739	0	*	0.982	0	*
Gga.15911	chrZ	WD repeat domain 36	BU418388	0.798	0	*	0.706	0	*	0.887	0	*
Gga.15977	chrZ	Finished cDNA, clone ChEST536f17	BU314599	0.244	0.001	*	0.51	0.001	*	0.277	0.049
Gga.15983	chrZ	similar to frataxin isoform 1 preproprotein	BU457329	1.044	0	*	0.644	0	*	0.821	0	*
Gga.16087	chrZ	similar to expressed sequence AW549877	BU353448	0.952	0	*	0.896	0	*	0.778	0	*
Gga.161	chrZ	SMAD, mothers against DPP homolog 2 (Drosophila)	NM_204561.1	0.726	0	*	0.665	0	*	0.635	0	*
Gga.16231	chrZ	Finished cDNA, clone ChEST643h17	BU349806	0.436	0	*	0.179	0.028		0.293	0.004
Gga.16345	chrZ	Finished cDNA, clone ChEST186c4	BU462404	0.887	0	*	0.687	0	*	0.714	0	*
Gga.16383	chrZ	Finished cDNA, clone ChEST341h14	BU382699	0.726	0	*	0.429	0.005		0.53	0.001	*
Gga.16476	chr1	Finished cDNA, clone ChEST119l14	BU275384	0.44	0	*	0.439	0.001	*	0.476	0.003
Gga.16495	chrZ	Finished cDNA, clone ChEST400g6	CR385134.1	0.273	0.017		0.322	0.002		0.31	0.017
Gga.16527	chrZ	Hypothetical protein, clone 14k23	BU396786	0.333	0.001	*	0.482	0	*	0.354	0.001	*
Gga.16581	chrZ	similar to HCV NS3-transactivated protein 2	BU419336	0.75	0	*	0.564	0.001		0.813	0	*
Gga.16711	chr1	similar to hypothetical protein	CR387578.1	-0.23	0.012		-0.525	0	*	-0.272	0.023
Gga.16734	chrZ	Finished cDNA, clone ChEST888n4	BU208960	0.422	0	*	0.25	0.008		0.542	0	*
Gga.16779	chrZ	Finished cDNA, clone ChEST585e24	BU375064	0.115	0.031		-0.299	0.005		-0.408	0.002
Gga.16853	chrZ	splicing factor, arginine/serine-rich 12	CR389384.1	0.407	0	*	0.296	0.003		0.604	0	*
Gga.16968	chrZ	similar to family with sequence similarity 29, member A	CR390624.1	0.802	0	*	0.377	0.017		0.934	0	*
Gga.16983	chrZ	Finished cDNA, clone ChEST881n22	BU367573	0.32	0	*	0.495	0	*	0.531	0	*
Gga.17027	chrZ	Finished cDNA, clone ChEST185e14	BU347329	0.409	0.01		0.237	0.013		0.356	0	*
Gga.17037	chrZ	phosphatidylinositol-4-phosphate 5-kinase, type I, beta	BU231536	0.457	0	*	-0.392	0.018		0.392	0	*
Gga.17189	chrZ	Finished cDNA, clone ChEST536g4	CR388873.1	0.195	0	*	0.386	0.002		0.501	0	*
Gga.17227	chrZ	Finished cDNA, clone ChEST653e12	BU391605	0.734	0	*	0.448	0.021		0.676	0.002
Gga.17307	chrZ	nuclear factor I/B	BU415032	0.409	0.002	*	0.23	0.006		0.206	0.007
Gga.17317	chrZ	Finished cDNA, clone ChEST918i4	BU485272	0.392	0.003		0.353	0.011		0.477	0	*
Gga.17358	chrZ	Finished cDNA, clone ChEST988h8	BU481976	0.846	0	*	0.723	0	*	0.822	0	*
Gga.17588	chrZ	Finished cDNA, clone ChEST866l20	BU200148	0.733	0	*	0.37	0	*	0.56	0	*
Gga.17664	chrZ	UDP-glucose ceramide glucosyltransferase	CD215998	0.58	0	*	0.378	0.007		0.451	0	*
Gga.17667	chrZ	Finished cDNA, clone ChEST275k23	BU460419	0.223	0.03		0.269	0.015		0.261	0.022
Gga.1774	chrZ	similar to RIKEN cDNA 5830433M19	BU107185	0.711	0	*	0.377	0.028		0.611	0.001	*
Gga.17826	chrZ	3-oxoacid CoA transferase 1	BU338531	0.544	0	*	0.588	0.043		0.414	0.001	*
Gga.17980	chrZ	Similar to Auh protein (LOC427269), mRNA	BU320477	0.425	0.001	*	0.619	0	*	0.635	0	*
Gga.18343	chrZ	RAS p21 protein activator (GTPase activating protein) 1	BU263205	1.042	0.001	*	0.362	0.013		0.593	0	*
Gga.18467	chrZ	Hypothetical protein, clone 14k23	CR390692.1	0.418	0	*	0.384	0	*	0.351	0.001	*
Gga.18778	chrZ	similar to C9orf77 protein	BU349935	0.539	0	*	0.456	0	*	0.549	0	*
Gga.18805	chrZ	Finished cDNA, clone ChEST290f19	CR391525.1	0.511	0.001	*	0.568	0.018		0.721	0.003
Gga.18884	chrZ	Finished cDNA, clone ChEST216g24	CR385977.1	0.605	0	*	0.097	0.032		0.434	0	*
Gga.18888	chrZ	Finished cDNA, clone ChEST997p7	CR386815.1	0.799	0	*	0.364	0.001	*	0.374	0.022
Gga.19144	chrZ	Finished cDNA, clone ChEST989n3	CR406732.1	0.763	0	*	0.476	0.001	*	0.648	0	*
Gga.19197	chrZ	similar to riboflavin kinase; flavokinase; ATP:riboflavin 5-phosphotransferase	CR406633.1	0.549	0	*	0.291	0.027		0.227	0.021
Gga.19250	chrZ	Nipped-B homolog (Drosophila)	BU133976	0.708	0.005		0.386	0.033		0.642	0.001	*
Gga.19308	chrZ	Finished cDNA, clone ChEST577l24	BU120352	0.304	0	*	0.202	0.006		0.176	0.019
Gga.1946	chrZ	similar to hypothetical protein FLJ13231	BX933956.1	0.942	0	*	0.749	0.001		0.904	0	*
Gga.19460	chrZ	ankyrin repeat domain 32	CR407078.1	1.038	0	*	0.863	0	*	1.15	0	*
Gga.19473	chrZ	similar to hypothetical protein FLJ20265	BI391754	1.006	0	*	0.823	0	*	0.811	0	*
Gga.19531	chrZ	Finished cDNA, clone ChEST518c13	BU421134	0.46	0.005		0.592	0.001	*	0.556	0.009
Gga.1958	chrZ	Finished cDNA, clone ChEST970o3	CN232061	0.971	0	*	0.541	0.004		0.883	0	*
Gga.19615	chrZ	Finished cDNA, clone ChEST858d1	CR406172.1	0.907	0	*	0.925	0	*	0.545	0.004
Gga.19662	chrZ	Finished cDNA, clone ChEST755g12	CR406362.1	0.91	0.004		0.36	0.033		0.512	0.004
Gga.19701	chrZ	Finished cDNA, clone ChEST736n4	CR406515.1	0.592	0	*	0.89	0.002		0.814	0.018
Gga.19795	chrZ	Finished cDNA, clone ChEST736o3	BU388839	0.548	0.002		0.603	0	*	0.393	0.015
Gga.19823	chrZ	Finished cDNA, clone ChEST918a10	BU395878	0.642	0	*	0.48	0	*	0.804	0	*
Gga.19885	chrZ	similar to tripartite motif protein 36; zinc-binding protein Rbcc728	BU311255	1.05	0	*	0.645	0.001	*	1.088	0	*
Gga.19912	chr1	similar to zinc finger RNA binding protein; M-phase phosphoprotein homolog	BU232754	-0.973	0	*	-2.928	0	*	-1.19	0.001	*
Gga.20037	chrZ	Finished cDNA, clone ChEST751g6	BU471620	0.335	0.001	*	0.242	0.004		0.25	0.002	*
Gga.2077	chrZ	similar to UPF0101 protein CGI-137 (Protein AD-004)	BU255829	0.858	0	*	0.819	0	*	1.007	0	*
Gga.2083	chrZ	thioredoxin-like 1	BU489701	0.685	0	*	0.61	0	*	0.617	0	*
Gga.2141	chrZ	Similar to hypothetical protein DKFZp564D172 (LOC427109), mRNA	BU450776	1.046	0	*	0.821	0.018		0.487	0.011
Gga.2184	chrZ	P311 POU	NM_205391.1	0.317	0	*	0.424	0.002		0.495	0	*
Gga.2274	chrZ	Lectin, mannose-binding, 1 (LMAN1), mRNA	BU124667	0.277	0	*	0.187	0	*	0.314	0.001	*
Gga.229	chrZ	histidine triad nucleotide binding protein 1	NM_204689.1	0.616	0	*	0.104	0.007		0.335	0	*
Gga.2433	chrZ	RelB	NM_204850.1	0.861	0	*	0.805	0	*	0.84	0	*
Gga.2654	chrZ	similar to nicotinamide riboside kinase 1	BX931137.1	0.93	0	*	0.64	0	*	0.394	0.001	*
Gga.2840	chrZ	UDP-Gal:betaGlcNAc beta 1,4- galactosyltransferase, polypeptide 1	NM_205202.1	0.897	0	*	0.761	0	*	0.922	0	*
Gga.2944	chrZ	Finished cDNA, clone ChEST1035p11	BU246479	0.509	0	*	0.324	0.001		0.517	0	*
Gga.3175	chrZ	Finished cDNA, clone ChEST127d15	BU434081	0.107	0	*	0.272	0.007		0.392	0	*
Gga.3211	chr21	Finished cDNA, clone ChEST92a6	CR385585.1	-0.155	0.002	*	-0.239	0.003		-0.155	0.016
Gga.3232	chrZ	NADH dehydrogenase (ubiquinone) Fe-S protein 4, 18kDa (NADH-coenzyme Q reductase)	BU339150	0.897	0	*	0.884	0	*	0.95	0	*
Gga.3269	chrZ	Finished cDNA, clone ChEST1009f15	BU324194	0.69	0	*	0.423	0.004		0.618	0	*
Gga.3291	chrZ	polymerase (DNA directed) kappa	NM_204183.1	0.797	0.002	*	0.411	0.03		0.335	0.004
Gga.3310	chrZ	xpacch protein	NM_204853.1	0.8	0	*	0.833	0	*	0.807	0	*
Gga.3315	chrZ	Finished cDNA, clone ChEST589f17	BU107920	0.875	0	*	0.937	0	*	0.827	0	*
Gga.3372	chrZ	Finished cDNA, clone ChEST578n21	BU215817	0.501	0	*	0.355	0.009		0.466	0	*
Gga.3441	chrZ	Hypothetical protein, clone 25n4	BU128362	0.637	0	*	0.641	0	*	0.618	0	*
Gga.3497	chrZ	Transcribed locus	BU426904	0.518	0	*	0.528	0	*	0.578	0	*
Gga.3546	chrZ	hydroxysteroid (17-beta) dehydrogenase 4	NM_204943.1	0.753	0	*	0.579	0	*	0.709	0	*
Gga.3670	chr9	glutamine rich protein	U90567.1	-0.131	0.001	*	-0.216	0.04		-0.181	0	*
Gga.4041	chrZ	thioredoxin	NM_205453.1	0.21	0	*	0.143	0	*	0.206	0	*
Gga.4066	chrZ	structural maintenance of chromosomes 2	NM_205230.1	0.88	0	*	0.656	0	*	1.005	0	*
Gga.4301	chrZ	chromodomain helicase DNA binding protein 1	NM_204941.1	0.678	0	*	0.27	0.008		0.567	0	*
Gga.4322	chrZ	spindlin	NM_204633.1	0.729	0	*	0.707	0	*	0.803	0	*
Gga.4328	chr4	insulin-like growth factor binding protein 7	BU343779	-0.102	0.016		0.266	0.012		0.053	0.044
Gga.4389	chrZ	ribosomal protein S6	NM_205225.1	0.298	0	*	0.174	0	*	0.178	0	*
Gga.4516	chr4	similar to ribosomal protein S23	BX930915.2	0.281	0	*	0.157	0	*	0.171	0	*
Gga.463	chrZ	mitochondrial ribosomal protein S30	NM_204939.1	0.893	0	*	0.768	0	*	0.76	0	*
Gga.4786	chrZ	hypothetical gene supported by BX930811; BX930821; CR338815	CR338815.1	0.865	0	*	0.684	0	*	0.806	0	*
Gga.4811	chrZ	similar to heterogeneous nuclear ribonucleoprotein K isoform a; dC-stretch binding protein; transformation upregulated nuclear protein	BU114208	0.595	0	*	0.397	0	*	0.673	0	*
Gga.4857	chr11	spastic paraplegia 7, paraplegin (pure and complicated autosomal recessive)	BU267713	-0.199	0.001	*	-0.125	0.002		-0.181	0	*
Gga.4975	chrZ	tropomyosin 3	NM_205446.1	0.343	0	*	0.233	0.002		0.198	0.001	*
Gga.5208	chrZ	similar to retina ubiquilin	BX271609	0.558	0	*	0.496	0.008		0.454	0	*
Gga.5218	chrZ	G kinase anchoring protein 1	BU408948	0.964	0	*	0.436	0	*	0.657	0	*
Gga.5598	chrZ	Transcribed locus	BX274122	1.441	0.001	*	1.377	0	*	1.272	0.001	*
Gga.5644	chrZ	DnaJ (Hsp40) homolog, subfamily A, member 1	BX271179	0.494	0	*	0.206	0.005		0.327	0	*
Gga.5777	chrZ	cAMP responsive element binding protein 3	CD728065	0.716	0	*	0.291	0	*	0.358	0	*
Gga.5803	chr25	Ubiquilin 4 (UBQLN4), mRNA	BX270889	-0.117	0.029		-0.133	0.019		-0.24	0	*
Gga.5823	chrZ	similar to zinc finger RNA binding protein; M-phase phosphoprotein homolog /// zinc finger RNA binding protein	BU365815	0.498	0	*	0.496	0	*	0.499	0.001	*
Gga.5865	chrZ	tubulin-specific chaperone a	BU218863	0.678	0	*	0.563	0	*	0.78	0	*
Gga.5956	chrZ	Finished cDNA, clone ChEST186b22	BU454793	0.366	0	*	0.299	0.004		0.194	0.015
Gga.6053	chrZ	Nipped-B homolog (Drosophila)	BU114530	0.551	0	*	0.379	0.001	*	0.542	0	*
Gga.6091	chrZ	Hypothetical protein, clone 29d3	BX257079	0.531	0	*	0.285	0	*	0.356	0	*
Gga.6171	chrZ	similar to cytochrome c oxidase subunit VIIc precursor	CK607459	0.654	0	*	0.415	0	*	0.435	0	*
Gga.6346	chr6	similar to KIAA0157 gene product is novel	BU302043	-0.181	0.007		-0.213	0.02		-0.126	0.042
Gga.6610	chrZ	Finished cDNA, clone ChEST357k15	BX260590	0.249	0.035		0.35	0.006		0.319	0.001	*
Gga.6921	chrZ	similar to cysteine dioxygenase	BX936224.1	0.391	0	*	-1.079	0.014		0.451	0	*
Gga.7063	chrZ	Finished cDNA, clone ChEST908o11	CR386833.1	0.225	0.02		0.282	0.001		0.258	0.01
Gga.709	chrZ	nuclear factor I/B	X51484.1	0.368	0	*	0.323	0	*	0.173	0.035
Gga.7182	chrZ	Transcribed locus	BU457190	0.562	0.025		0.519	0.009		0.519	0	*
Gga.7241	chrZ	similar to glyoxylate reductase/hydroxypyruvate reductase	BU276696	0.843	0	*	0.641	0	*	0.524	0.001	*
Gga.7310	chr15	protein kinase, AMP-activated, beta 1 non-catalytic subunit	BU312652	-0.182	0.002		-0.177	0.032		-0.121	0.014
Gga.7356	chr13	Finished cDNA, clone ChEST142a3	BU105110	-0.087	0.003		-0.155	0.029		-0.132	0.003
Gga.7455	chrZ	Finished cDNA, clone ChEST443g17	BX272895	0.682	0	*	0.401	0.026		0.673	0.001	*
Gga.7651	chrZ	Finished cDNA, clone ChEST728c8	BU458169	0.334	0.003		0.279	0.005		0.532	0.001	*
Gga.7706	chr3	Finished cDNA, clone ChEST766o17	BU230714	0.467	0.01		-0.532	0.01		0.303	0.016
Gga.7709	chrZ	similar to Death-associated protein kinase 1 (DAP kinase 1)	BU409515	0.45	0.002	*	0.201	0.003		0.356	0.01
Gga.7731	chrZ	Finished cDNA, clone ChEST8k24	CR387281.1	0.321	0	*	0.359	0	*	0.178	0	*
Gga.7798	chrZ	Protein inhibitor of activated STAT, 2 (PIAS2), mRNA	BU141995	0.295	0.001	*	0.22	0.003		0.309	0.012
Gga.8144	chr4	similar to expressed sequence AW260253	AJ450805	-0.113	0.008		-0.307	0.027		-0.235	0.022
Gga.8161	chr3	similar to hypothetical protein MGC13186	BU312649	-0.506	0	*	-0.47	0.001	*	-0.585	0.001	*
Gga.8188	chrZ	hypothetical gene supported by CR388998	CN227747	0.667	0	*	0.685	0	*	0.718	0	*
Gga.8219	chrZ	similar to hypothetical protein LOC91942	BU370333	0.752	0	*	0.663	0	*	0.714	0	*
Gga.8226	chrZ	Transcribed locus, strongly similar to XP_429135.1 PREDICTED: similar to Ran binding protein 11 [Gallus gallus]	BU240625	0.747	0	*	0.468	0	*	0.625	0	*
Gga.8283	chr20	similar to aminopeptidase-like 1	BU321026	-0.092	0.025		-0.123	0.038		-0.131	0.005
Gga.8340	chrZ	Finished cDNA, clone ChEST964i18	BU300230	0.548	0	*	0.196	0.02		0.388	0.012
Gga.8431	chrZ	Finished cDNA, clone ChEST334f16	BU215325	0.716	0	*	0.59	0	*	0.819	0	*
Gga.8469	chrZ	solute carrier family 30 (zinc transporter), member 5	BX929538.2	0.863	0	*	0.542	0.001	*	0.768	0	*
Gga.8503	chrZ	similar to NipSnap3A protein (NipSnap4) (Target for Salmonella secreted protein C) (TassC) (HSPC299)	BU314223	0.931	0	*	0.734	0	*	0.746	0	*
Gga.8587	chrZ	similar to CG9147-PB	BX930858.2	0.942	0	*	0.666	0.022		0.985	0	*
Gga.8750	chr28	Finished cDNA, clone ChEST1025f5	CN233500	-0.492	0	*	-0.884	0	*	-0.538	0	*
Gga.8770	chrZ	similar to RIKEN cDNA 5133401N09	BX929754.2	0.739	0	*	0.602	0	*	0.403	0	*
Gga.8819	chrZ	Transcribed locus, weakly similar to XP_429861.1 PREDICTED: hypothetical protein XP_429861 [Gallus gallus]	BU142458	0.663	0	*	0.365	0.002		0.423	0	*
Gga.8868	chr14	---	BX932792.2	-0.096	0.04		-0.216	0.001		-0.349	0.043
Gga.8941	chr1	Finished cDNA, clone ChEST63n24 /// Similar to thioredoxin 2 (LOC426978), mRNA	CR387816.1	-0.138	0.049		-0.114	0.049		-0.165	0.002	*
Gga.9039	chrZ	golgi phosphoprotein 2	BU390171	0.258	0	*	0.133	0.041		0.135	0.009
Gga.9179	chrZ	Similar to Death-associated protein kinase 1 (DAP kinase 1) (LOC431670), mRNA	CF257373	0.896	0	*	0.664	0.005		0.601	0.017
Gga.9185	chrZ	Transcribed locus, weakly similar to NP_032736.2 nicotinamide nucleotide transhydrogenase [Mus musculus]	CF253212	0.45	0	*	0.293	0	*	0.269	0	*
Gga.9232	chrZ	Finished cDNA, clone ChEST986l3	BX929351.1	0.751	0	*	0.471	0	*	0.496	0	*
Gga.9241	chrZ	Transcribed locus	CF384678	0.939	0	*	0.506	0.003		0.813	0	*
Gga.9254	chrZ	Transcribed locus	CF384921	0.951	0	*	0.794	0.004		0.747	0.005
Gga.9278	chrZ	similar to centrin 3; homolog of S. cerevisiae CDC31; CDC31 yeast homolog; EF-hand superfamily member; centrin, EF-hand protein, 3 (CDC31 yeast homolog)	BX929976.1	0.938	0	*	0.828	0	*	1.141	0	*
Gga.944	chrZ	centromere protein H	NM_204611.1	0.805	0	*	0.487	0	*	0.752	0	*
Gga.9488	chrZ	---	AY208845.1	0.781	0	*	0.873	0	*	0.826	0	*
Gga.9534	chr6	similar to zinc finger, DHHC domain containing 6	BU329478	-0.168	0.002	*	-0.206	0.001		-0.133	0	*
Gga.9558	chrZ	RNA terminal phosphate cyclase-like 1	BX935195.1	0.232	0.002		0.251	0.001	*	0.205	0.004
Gga.956	chrZ	nuclear factor, interleukin 3 regulated	NM_204618.1	0.401	0	*	0.402	0.009		0.574	0	*
Gga.9568	chrZ	similar to bA207C16.2 (novel protein similar to C. elegans R06F6.8 (Sw:Q09417) (contains KIAA1432))	BX931897.1	0.623	0.021		0.36	0.043		0.353	0.044
Gga.9572	chrZ	Finished cDNA, clone ChEST359e5	BU457943	0.875	0	*	0.795	0	*	0.754	0	*
Gga.9685	chrZ	Finished cDNA, clone ChEST749g14	BX929547.2	1.051	0	*	0.433	0	*	0.808	0	*
Gga.9717	chrZ	similar to SECIS-binding protein 2	BU329551	0.484	0.01		0.215	0.023		0.328	0.009
Gga.9720	chrZ	ATP synthase alpha subunit (ATP5A1) mRNA, complete cds; nuclear gene for mitochondrial product	NM_204286.1	0.473	0	*	0.245	0	*	0.215	0	*
Gga.9760	chr1	chromosome 12 open reading frame 5	BU117629	-0.379	0	*	-0.73	0.001	*	-0.478	0	*
Gga.9802	chrZ	cyclin H	BU277968	0.915	0	*	0.664	0	*	0.873	0	*
Gga.9805	chrZ	ankyrin repeat domain 32	BX935209.2	1.055	0.002		0.78	0.022		0.917	0	*
Gga.9870	chrZ	superkiller viralicidic activity 2-like 2 (S. cerevisiae)	BU380333	0.946	0	*	0.724	0	*	0.934	0	*
Gga.9884	chrZ	Transcribed locus	BU394495	0.293	0.004		0.377	0.003		0.275	0.006
Gga.9908	chrZ	mitochondrial ribosomal protein L50	BU305588	1.134	0	*	0.39	0.014		0.355	0.037
Gga.9925	chrZ	similar to chromosome 9 open reading frame 23 protein	BX934615.2	0.909	0	*	0.681	0	*	0.715	0	*
Gga.9993	chrZ	Finished cDNA, clone ChEST966l12	BU129410	0.904	0	*	0.516	0	*	0.699	0	*
GgaAffx.10043	chrZ	---	ENSGALT00000025410.1	0.565	0	*	0.641	0	*	0.58	0.001	*
GgaAffx.1097	chrZ	similar to SET-binding protein (SEB)	ENSGALT00000002566.1	0.334	0.002		0.26	0.032		0.556	0.001	*
GgaAffx.11324	chrZ	Finished cDNA, clone ChEST333n7	ENSGALT00000028390.1	0.418	0	*	0.584	0.037		0.519	0	*
GgaAffx.1135	chrZ	similar to mKIAA1632 protein	ENSGALT00000002659.1	0.332	0.002	*	0.328	0.013		0.3	0.014
GgaAffx.11388	chrZ	valosin-containing protein	AJ719285	0.46	0	*	0.368	0	*	0.384	0	*
GgaAffx.11425	chr7	uridine monophosphate synthetase (orotate phosphoribosyl transferase and orotidine-5'-decarboxylase)	AJ719322	-0.256	0	*	-0.206	0.007		-0.228	0.001	*
GgaAffx.11436	chrZ	superkiller viralicidic activity 2-like 2 (S. cerevisiae)	AJ719333	0.824	0	*	0.543	0	*	0.784	0	*
GgaAffx.11462	chr2	LOC425621	AJ719359	-0.237	0	*	-0.378	0.01		-0.147	0.016
GgaAffx.1153	chrZ	coiled-coil domain containing 5 (spindle associated)	ENSGALT00000002704.1	0.937	0	*	0.686	0	*	0.814	0	*
GgaAffx.11649	chrZ	similar to Auh protein	AJ719546	1.009	0	*	0.576	0.004		0.874	0	*
GgaAffx.1170	chrZ	similar to phospholipase A2, activating protein	ENSGALT00000002747.1	0.753	0	*	0.752	0	*	0.788	0	*
GgaAffx.11707	chrZ	RNA U, small nuclear RNA export adaptor (phosphorylation regulated)	AJ719604	0.745	0	*	0.614	0	*	0.791	0	*
GgaAffx.11719	chrZ	acetyl-Coenzyme A acyltransferase 2 (mitochondrial 3-oxoacyl-Coenzyme A thiolase)	AJ719616	0.634	0	*	0.455	0	*	0.386	0	*
GgaAffx.11726	chrZ	threonyl-tRNA synthetase	AJ719623	0.787	0	*	0.583	0	*	0.632	0	*
GgaAffx.11728	chrZ	brix domain containing 2	AJ719625	0.824	0	*	0.466	0	*	0.778	0	*
GgaAffx.11764	chrZ	ring finger protein 20	AJ719661	0.793	0	*	0.543	0	*	0.66	0	*
GgaAffx.11872	chr3	similar to hypothetical protein MGC13186	AJ719769	-0.336	0.015		-0.578	0.015		-0.513	0.002
GgaAffx.11883	chrZ	solute carrier family 30 (zinc transporter), member 5	AJ719780	0.713	0	*	0.302	0	*	0.54	0	*
GgaAffx.11916	chrZ	mitochondrial ribosomal protein L50	AJ719813	0.816	0	*	0.708	0	*	0.715	0	*
GgaAffx.11974	chrZ	alpha-methylacyl-CoA racemase	AJ719871	0.758	0	*	0.496	0	*	0.757	0	*
GgaAffx.12060	chrZ	COMM domain containing 10	AJ719957	0.859	0	*	0.462	0	*	0.683	0	*
GgaAffx.121	chrZ	similar to FLJ21940 protein	ENSGALT00000000251.1	1.182	0	*	0.477	0.014		0.953	0	*
GgaAffx.12114	chrZ	similar to family with sequence similarity 29, member A	AJ720011	0.962	0	*	0.602	0	*	0.858	0	*
GgaAffx.12187	chrZ	LysM, putative peptidoglycan-binding, domain containing 3	AJ720084	0.658	0	*	0.305	0.001		0.552	0	*
GgaAffx.12297	chrZ	arylsulfatase family, member K	AJ720194	0.942	0	*	0.958	0	*	1.155	0	*
GgaAffx.12320	chrZ	Hypothetical protein, clone 12n17	AJ720217	0.933	0	*	0.715	0	*	0.637	0	*
GgaAffx.12333	chrZ	COBW domain containing 3	AJ720230	0.743	0.001	*	0.534	0	*	0.656	0	*
GgaAffx.12343	chrZ	similar to hypothetical protein DKFZp564D172	AJ720240	0.809	0	*	0.914	0	*	0.841	0	*
GgaAffx.12368	chrZ	AT rich interactive domain 3C (BRIGHT- like)	AJ720265	0.816	0	*	0.939	0	*	0.799	0	*
GgaAffx.12402	chrZ	structural maintenance of chromosomes 5	AJ720299	0.896	0	*	0.408	0.002		0.902	0	*
GgaAffx.12473	chrZ	zinc finger, AN1-type domain 5	AJ720370	0.822	0	*	0.656	0	*	0.706	0	*
GgaAffx.12568	chrZ	coiled-coil domain containing 5 (spindle associated)	AJ720465	1.079	0	*	0.666	0	*	0.879	0	*
GgaAffx.12680	chr7	NADH dehydrogenase (ubiquinone) Fe-S protein 1, 75kDa (NADH-coenzyme Q reductase)	AJ720577	0.261	0.031		0.338	0.001		0.194	0.027
GgaAffx.12693	chrZ	RIO kinase 2 (yeast)	AJ719586	0.724	0	*	0.494	0	*	0.685	0	*
GgaAffx.12705	chrZ	similar to chromosome 9 open reading frame 80; HSPC043 protein	AJ720602	0.987	0	*	0.724	0	*	0.93	0	*
GgaAffx.12736	chrZ	similar to C9orf77 protein	AJ720633	0.644	0	*	0.397	0.003		0.5	0.006
GgaAffx.12901	chrZ	Hypothetical protein, clone 25n4	AJ720798	0.563	0	*	0.499	0	*	0.512	0	*
GgaAffx.13113	chrZ	WD repeat domain 36	AJ721010	1.069	0	*	0.636	0	*	0.99	0	*
GgaAffx.13129	chrZ	RMI1, RecQ mediated genome instability 1, homolog (S. cerevisiae)	AJ721026	1.006	0	*	0.772	0	*	0.798	0	*
GgaAffx.13170	chrZ	clathrin, light polypeptide (Lca)	AJ721067	0.756	0	*	0.625	0	*	0.761	0	*
GgaAffx.13180	chrZ	methylthioadenosine phosphorylase	AJ721077	0.821	0	*	0.821	0	*	1.013	0	*
GgaAffx.1421	chrZ	similar to Diacylglycerol kinase, theta	ENSGALT00000003355.1	0.631	0	*	0.547	0.001		0.679	0.002
GgaAffx.1454	chrZ	similar to Galactose-1-phosphate uridylyltransferase (Gal-1-P uridylyltransferase) (UDP-glucose--hexose-1-phosphate uridylyltransferase)	ENSGALT00000003417.1	0.621	0.006		0.445	0.003		0.387	0.001	*
GgaAffx.1484	chrZ	similar to Dmx-like 1	ENSGALT00000003487.1	0.674	0.009		0.354	0.002		0.615	0	*
GgaAffx.1544	chrZ	COMM domain containing 10	ENSGALT00000003628.1	1.016	0	*	0.562	0.001		0.726	0	*
GgaAffx.1592	chrZ	similar to Hypothetical protein KIAA0258	ENSGALT00000003769.1	0.85	0	*	0.509	0.001	*	0.377	0	*
GgaAffx.20391	chr1	Finished cDNA, clone ChEST1009o21	CR524224.1	-0.112	0.037		-0.225	0.011		-0.567	0	*
GgaAffx.20465	chrZ	Finished cDNA, clone ChEST765p22	CR524150.1	0.216	0.002		0.216	0.003		0.491	0	*
GgaAffx.20548	chrZ	Finished cDNA, clone ChEST1025h8	CR524067.1	0.638	0	*	0.324	0.002		0.293	0.002	*
GgaAffx.2056	chrZ	threonyl-tRNA synthetase	ENSGALT00000005203.1	0.874	0	*	0.769	0	*	0.773	0	*
GgaAffx.20659	chrZ	Finished cDNA, clone ChEST690o5	CR523956.1	0.565	0.023		0.658	0	*	0.697	0	*
GgaAffx.2077	chrZ	alpha-methylacyl-CoA racemase	ENSGALT00000005266.1	1.056	0	*	0.763	0	*	0.864	0	*
GgaAffx.20772	chrZ	Finished cDNA, clone ChEST936b17	CR523843.1	0.463	0	*	0.556	0	*	0.541	0	*
GgaAffx.20854	chrZ	Finished cDNA, clone ChEST560d18	CR523761.1	0.432	0	*	0.536	0	*	0.479	0.004
GgaAffx.20872	chrZ	Finished cDNA, clone ChEST128e22	CR523743.1	0.361	0.002		0.226	0.012		0.311	0.009
GgaAffx.21043	chrZ	Finished cDNA, clone ChEST859d15	CR523572.1	0.647	0	*	0.165	0.025		0.634	0	*
GgaAffx.21055	chrZ	Finished cDNA, clone ChEST864d18	CR523560.1	0.554	0.002	*	0.549	0	*	0.633	0	*
GgaAffx.21299	chrZ	similar to DNA segment, Chr 4, Wayne State University 132, expressed	CR523316.1	0.471	0.033		0.354	0.044		0.573	0.02
GgaAffx.21312	chrZ	Finished cDNA, clone ChEST852a2	CR523303.1	0.48	0	*	0.309	0.001	*	0.56	0	*
GgaAffx.21323	chrZ	similar to KIAA1797	CR523292.1	1.111	0	*	0.453	0.046		0.728	0.001	*
GgaAffx.21401	chrZ	Finished cDNA, clone ChEST603b2	CR523214.1	0.683	0	*	0.665	0	*	0.333	0.001	*
GgaAffx.21466	chrZ	Finished cDNA, clone ChEST467d16	CR523149.1	0.998	0	*	0.503	0.001	*	0.912	0	*
GgaAffx.21499	chrZ	Finished cDNA, clone ChEST1035p11	CR523116.1	0.527	0.001	*	0.35	0.02		0.552	0	*
GgaAffx.21514	chrZ	Finished cDNA, clone ChEST154m14	CR523101.1	0.818	0	*	0.47	0.001	*	0.812	0	*
GgaAffx.21542	chrZ	Finished cDNA, clone ChEST563l4	CR523073.1	0.447	0	*	0.515	0	*	0.171	0.023
GgaAffx.21726	chrZ	Hypothetical protein, clone 14m24	CR522889.1	0.528	0	*	0.578	0.003		0.422	0.003
GgaAffx.2216	chrZ	similar to hypothetical protein FLJ30596	ENSGALT00000005630.1	0.326	0.008		0.659	0.001	*	0.362	0.001	*
GgaAffx.22715	chrZ	Transcribed locus, strongly similar to XP_512104.1 PREDICTED: similar to phosphoinositide-3-kinase, class 3; PI-3K Vps34p; phosphatidylinositol 3-kinase [Pan troglodytes] /// Finished cDNA, clone ChEST342b7	ENSGALT00000014444.1	0.734	0	*	0.631	0	*	0.873	0	*
GgaAffx.2307	chrZ	similar to nucleoporin 155kDa isoform 1; nuclear pore complex protein Nup155; nucleoporin 155kD	ENSGALT00000005842.1	0.87	0	*	0.734	0	*	0.877	0	*
GgaAffx.23117	chr21	Finished cDNA, clone ChEST92a6	ENSGALT00000016366.1	-0.139	0.013		-0.22	0	*	-0.25	0.001	*
GgaAffx.2320	chrZ	WD repeat domain 70 (WDR70), mRNA	ENSGALT00000005878.1	0.843	0	*	0.699	0.003		0.842	0	*
GgaAffx.23297	chrZ	similar to SECIS-binding protein 2	ENSGALT00000017393.1	0.765	0	*	0.383	0.036		0.524	0	*
GgaAffx.23946	chrZ	zinc finger, CCHC domain containing 6	ENSGALT00000020583.1	0.486	0	*	0.484	0.005		0.659	0.001	*
GgaAffx.23948	chrZ	similar to putative repair and recombination helicase RAD26L	ENSGALT00000020605.1	0.887	0.003		0.714	0.007		1.057	0	*
GgaAffx.24208	chrZ	similar to serine palmitoyltransferase subunit 1 isoform a; serine C-palmitoyltransferase; long chain base biosynthesis protein 1; serine-palmitoyl-CoA transferase 1; hereditary sensory neuropathy, type 1	ENSGALT00000021979.1	0.899	0	*	0.854	0	*	1.069	0	*
GgaAffx.24368	chrZ	nucleolar protein family 6 (RNA-associated)	ENSGALT00000022915.1	0.793	0	*	0.378	0	*	0.731	0	*
GgaAffx.24485	chrZ	---	ENSGALT00000023664.1	0.802	0	*	1.013	0	*	0.415	0.002	*
GgaAffx.24493	chrZ	similar to Polo-like kinase 2	ENSGALT00000023748.1	0.453	0	*	0.766	0	*	0.634	0	*
GgaAffx.24496	chrZ	similar to Ran binding protein 11	ENSGALT00000023770.1	0.713	0	*	0.351	0.001		0.649	0	*
GgaAffx.24520	chrZ	splicing factor, arginine/serine-rich 12	ENSGALT00000023840.1	0.418	0	*	0.323	0.003		0.609	0	*
GgaAffx.24569	chrZ	similar to transportin 1; karyopherin (importin) beta 2; importin beta 2; M9 region interaction protein	ENSGALT00000024214.1	0.736	0	*	0.399	0.007		0.563	0.001	*
GgaAffx.24618	chrZ	zinc finger, AN1-type domain 5	ENSGALT00000024437.1	0.923	0	*	0.742	0	*	0.868	0	*
GgaAffx.24638	chrZ	similar to KIAA0433	ENSGALT00000024638.1	0.526	0	*	0.623	0	*	0.756	0	*
GgaAffx.24652	chrZ	glucosamine (UDP-N-acetyl)-2-epimerase/N-acetylmannosamine kinase	ENSGALT00000024745.1	0.563	0	*	0.365	0.003		0.237	0.002	*
GgaAffx.24658	chrZ	similar to hypothetical protein FLJ20265	ENSGALT00000024770.1	0.871	0	*	0.828	0	*	0.835	0	*
GgaAffx.24720	chrZ	similar to endosome-associated FYVE-domain protein	ENSGALT00000025117.1	0.702	0	*	0.506	0.001	*	0.51	0	*
GgaAffx.24733	chrZ	similar to X-ray repair cross complementing protein 4 isoform 2; X-ray repair, complementing defective, repair in Chinese hamster; DNA repair protein XRCC4	ENSGALT00000025179.1	0.964	0	*	0.637	0	*	0.812	0	*
GgaAffx.24752	chrZ	similar to Expressed sequence AI314180	ENSGALT00000025304.1	0.337	0.012		0.369	0.012		0.452	0	*
GgaAffx.25259	chrZ	---	ENSGALT00000028112.1	0.228	0.001	*	0.4	0	*	0.341	0	*
GgaAffx.25283	chrZ	---	ENSGALT00000000283.1	0.404	0.001	*	0.203	0.039		0.218	0.005
GgaAffx.25289	chrZ	RAS p21 protein activator (GTPase activating protein) 1	ENSGALT00000025213.1	0.686	0	*	0.512	0	*	0.669	0	*
GgaAffx.25437	chrZ	similar to protein tyrosine kinase fer	ENSGALT00000000359.1	0.501	0	*	0.336	0.023		0.774	0	*
GgaAffx.25482	chrZ	similar to hypothetical protein	ENSGALT00000003820.1	1.086	0	*	0.8	0.003		0.765	0	*
GgaAffx.25543	chrZ	similar to C9orf100 protein	ENSGALT00000004088.1	0.39	0.032		0.607	0.007		0.716	0	*
GgaAffx.25682	chrZ	neural precursor cell expressed, developmentally down-regulated 4-like	ENSGALT00000004605.1	0.554	0	*	0.278	0.004		0.548	0	*
GgaAffx.25782	chr1	zinc finger RNA binding protein	ENSGALT00000005121.1	-0.294	0	*	-0.535	0	*	-0.489	0	*
GgaAffx.26489	chrZ	Finished cDNA, clone ChEST432k23	ENSGALT00000008663.1	0.946	0	*	0.648	0	*	0.76	0	*
GgaAffx.26602	chrZ	similar to ubiquitin associated protein 2 isoform 1; AD-012 protein	ENSGALT00000009291.1	0.478	0	*	0.313	0.044		0.57	0	*
GgaAffx.2710	chrZ	---	ENSGALT00000006940.1	1.027	0	*	0.499	0.018		0.715	0	*
GgaAffx.2751	chrZ	Transcribed locus, weakly similar to NP_000037.2 arylsulfatase B isoform 1 precursor [Homo sapiens]	ENSGALT00000007062.1	0.67	0.002	*	0.692	0	*	0.587	0	*
GgaAffx.3124	chrZ	similar to KIAA1281 protein	ENSGALT00000008033.1	0.35	0.003		0.65	0.015		0.679	0	*
GgaAffx.3134	chrZ	similar to UPF0101 protein CGI-137 (Protein AD-004)	ENSGALT00000008051.1	1.215	0	*	0.644	0.005		0.915	0	*
GgaAffx.3339	chrZ	similar to sorting nexin 2	ENSGALT00000008561.1	0.458	0	*	0.29	0	*	0.581	0	*
GgaAffx.3370	chrZ	similar to hypothetical protein FLJ36090	ENSGALT00000008619.1	0.992	0.003		0.625	0	*	0.754	0.005
GgaAffx.3390	chrZ	similar to expressed sequence AA959934	ENSGALT00000008658.1	0.439	0	*	0.476	0	*	0.254	0.004
GgaAffx.3414	chrZ	zinc finger, DHHC-type containing 21	ENSGALT00000008729.1	0.853	0	*	0.607	0	*	0.638	0	*
GgaAffx.3624	chrZ	WD repeat domain 40A	ENSGALT00000009315.1	0.189	0.03		0.347	0.004		0.347	0	*
GgaAffx.5182	chrZ	similar to feminization 1 homolog a	ENSGALT00000013361.1	0.466	0	*	0.568	0	*	0.566	0	*
GgaAffx.5581	chrZ	Transcribed locus, strongly similar to XP_512104.1 PREDICTED: similar to phosphoinositide-3-kinase, class 3; PI-3K Vps34p; phosphatidylinositol 3-kinase [Pan troglodytes]	ENSGALT00000014446.1	0.887	0	*	0.565	0	*	0.747	0	*
GgaAffx.5616	chr3	similar to transmembrane protein 17	ENSGALT00000014511.1	-0.236	0.01		-0.297	0.03		-0.331	0.037
GgaAffx.5663	chrZ	---	ENSGALT00000014606.1	0.911	0.011		0.503	0.004		0.368	0.009
GgaAffx.6384	chrZ	COBW domain containing 3	ENSGALT00000016497.1	0.649	0	*	0.615	0	*	0.774	0	*
GgaAffx.7822	chrZ	similar to tudor repeat associator with PCTAIRE 2	ENSGALT00000020176.1	0.369	0	*	0.282	0	*	0.694	0	*
GgaAffx.7991	chrZ	RMI1, RecQ mediated genome instability 1, homolog (S. cerevisiae)	ENSGALT00000020564.1	0.327	0.003		0.267	0.04		0.513	0	*
GgaAffx.7995	chrZ	MAK10 homolog, amino-acid N-acetyltransferase subunit, (S. cerevisiae)	ENSGALT00000020574.1	0.837	0	*	0.528	0	*	0.722	0	*
GgaAffx.8000	chrZ	---	ENSGALT00000020585.1	0.557	0.001	*	0.496	0.001	*	0.736	0.001	*
GgaAffx.8005	chrZ	Finished cDNA, clone ChEST257j20 /// Finished cDNA, clone ChEST918i4 /// Transcribed locus	ENSGALT00000020595.1	0.78	0.001	*	0.394	0.007		0.937	0	*
GgaAffx.8007	chrZ	Fanconi anemia, complementation group C	ENSGALT00000020599.1	0.963	0	*	0.429	0.008		0.764	0	*
GgaAffx.8518	chrZ	LMBR1 domain containing 2	ENSGALT00000021822.1	0.565	0	*	0.38	0.01		0.586	0.003
GgaAffx.9286	chrZ	similar to KIAA0372	ENSGALT00000023641.1	0.808	0	*	0.483	0	*	0.874	0	*
GgaAffx.9287	chrZ	similar to KIAA0372	ENSGALT00000023642.1	0.746	0.008		0.254	0.04		0.592	0.007
GgaAffx.9310	chrZ	similar to Solute carrier family 12 member 2 (Bumetanide-sensitive sodium-(potassium)-chloride cotransporter 1) (Basolateral Na-K-Cl symporter)	ENSGALT00000023675.1	0.366	0	*	0.243	0.015		0.373	0.001	*
GgaAffx.9344	chrZ	similar to vasculin; vascular wall-linked	ENSGALT00000023746.1	0.781	0	*	0.347	0.003		0.612	0	*
GgaAffx.9363	chrZ	Transcribed locus, strongly similar to NP_001012347.1 R7 binding protein [Rattus norvegicus]	ENSGALT00000023776.1	0.74	0	*	0.56	0.006		0.561	0	*
GgaAffx.9364	chrZ	similar to RIKEN cDNA 3110031B13	ENSGALT00000023778.1	0.89	0	*	0.466	0	*	0.668	0	*
GgaAffx.9370	chrZ	similar to KIAA0073 protein	ENSGALT00000023799.1	0.925	0	*	0.546	0	*	0.812	0	*
GgaAffx.9374	chrZ	similar to hypothetical protein FLJ13611	ENSGALT00000023817.1	0.933	0	*	0.35	0.002		0.917	0	*
GgaAffx.9426	chrZ	protein kinase, AMP-activated, alpha 1 catalytic subunit	ENSGALT00000023942.1	0.692	0	*	0.497	0	*	0.553	0	*
GgaAffx.9445	chrZ	similar to nicotinamide nucleotide transhydrogenase	ENSGALT00000023990.1	0.399	0	*	0.461	0	*	0.471	0	*
GgaAffx.9489	chrZ	similar to mitochondrial elongation factor G2 isoform 1; elongation factor G2; MSTP027	ENSGALT00000024097.1	0.944	0	*	0.345	0.021		0.623	0.001	*
GgaAffx.9504	chrZ	similar to hypothetical protein FLJ35779	ENSGALT00000024127.1	0.906	0	*	0.533	0.001	*	0.739	0	*
GgaAffx.9535	chrZ	similar to transportin 1; karyopherin (importin) beta 2; importin beta 2; M9 region interaction protein	ENSGALT00000024223.1	0.501	0.001	*	0.322	0.007		0.475	0	*
GgaAffx.9541	chrZ	similar to bA207C16.2 (novel protein similar to C. elegans R06F6.8 (Sw:Q09417) (contains KIAA1432))	ENSGALT00000024250.1	0.379	0.003		0.168	0.025		0.306	0.015
GgaAffx.9574	chrZ	similar to KIAA1797	ENSGALT00000024313.1	0.972	0	*	0.304	0.002		0.753	0	*
GgaAffx.9618	chrZ	similar to transmembrane protein 2	ENSGALT00000024420.1	0.276	0.009		0.364	0.031		0.397	0.028
GgaAffx.9663	chrZ	similar to IP63 protein	ENSGALT00000024494.1	1.02	0	*	0.521	0.017		0.859	0	*
GgaAffx.9704	chrZ	similar to RIKEN cDNA 2310044D20	ENSGALT00000024596.1	0.974	0	*	0.821	0	*	0.881	0	*
GgaAffx.9717	chrZ	similar to peptidylglycine alpha-amidating monooxygenase isoform d, preproprotein; peptidyl alpha-amidating enzyme; peptidylglycine 2-hydroxylase; peptidylglycine alpha-hydroxylating monooxygenase; peptidyl-alpha-hydroxyglycine alpha-amidating lyas...	ENSGALT00000024616.1	0.425	0	*	0.262	0.031		0.369	0.009
GgaAffx.9719	chrZ	similar to RIKEN cDNA 4930429M06Rik	ENSGALT00000024621.1	0.405	0.006		0.259	0.025		0.512	0.001	*
GgaAffx.9721	chrZ	similar to KIAA0433	ENSGALT00000024635.1	0.703	0	*	0.674	0	*	0.825	0	*
GgaAffx.9725	chrZ	similar to 2610034M16Rik protein	ENSGALT00000024645.1	0.418	0.044		0.948	0	*	1.015	0.002	*
GgaAffx.9739	chrZ	RIO kinase 2 (yeast)	ENSGALT00000024675.1	0.68	0	*	0.552	0	*	0.753	0	*
GgaAffx.9904	chrZ	ring finger protein 20	ENSGALT00000025065.1	0.697	0	*	0.508	0	*	0.608	0	*
GgaAffx.9933	chrZ	similar to mutS homolog 3; mutS (E. coli) homolog 3	ENSGALT00000025127.1	0.525	0.003		0.477	0.038		0.846	0.002	*
GgaAffx.9938	chrZ	similar to mutS homolog 3; mutS (E. coli) homolog 3	ENSGALT00000025136.1	0.836	0	*	0.674	0.002		0.933	0	*
Gga.10124	chrZ	Finished cDNA, clone ChEST799j1	BU375462	0.689	0	*				0.409	0.01
Gga.10188	chr3	CASP8 associated protein 2	BX932185.1	-0.14	0.04		-0.161	0.026
Gga.10301	chrZ	golgi phosphoprotein 2	CN228228	0.457	0.007					0.431	0.004
Gga.10364	chr3	similar to dJ402H5.2 (novel protein similar to worm and fly proteins)	BX934281.2	-2.548	0	*				-2.099	0	*
Gga.10434	chrZ	chromosome 9 open reading frame 61	BX933855.1	0.366	0.039					0.3	0.026
Gga.10800	chrZ	similar to vacuolar protein sorting 13A isoform B; chorein; chorea acanthocytosis	BX932461.2	0.48	0	*				0.405	0.005
Gga.10904	chrZ	Finished cDNA, clone ChEST294m17	BU474846	0.41	0	*				0.338	0.014
Gga.10940	chrZ	similar to X-ray repair cross complementing protein 4 isoform 2; X-ray repair, complementing defective, repair in Chinese hamster; DNA repair protein XRCC4	BU234208	0.974	0.001	*				0.679	0.007
Gga.10995	chrZ	Finished cDNA, clone ChEST651n8	BX931336.1	0.803	0	*				0.518	0	*
Gga.11435	chrZ	Finished cDNA, clone ChEST205m6	BX931101.2	0.903	0.002					0.734	0.002
Gga.11646	chr18	family with sequence similarity 20, member A	CR353950.1	-0.361	0.043		0.198	0.023
Gga.11648	chr1	similar to Alkaline phytoceramidase (aPHC) (Alkaline ceramidase) (Alkaline dihydroceramidase SB89)	BU136786	0.211	0.006					0.219	0.031
Gga.11661	chrZ	similar to hypothetical protein FLJ21657	BU368737	0.775	0	*				0.314	0.008
Gga.11726	chrZ	Growth arrest and DNA-damage-inducible protein 45 gamma (gadd45)	CD761170	1.077	0	*				0.787	0.001	*
Gga.11781	chr10	transmembrane 6 superfamily member 1	BX935834.2	-0.311	0.003		0.595	0.001	*
Gga.11819	chr3	centromere protein Q	AJ394874	0.21	0.013		-0.164	0.029
Gga.11842	chr8	Finished cDNA, clone ChEST99f20	BX932395.2	0.167	0.039					0.145	0.011
Gga.11866	chr1	similar to hypothetical protein MGC26717	BU139537	0.171	0.039		-0.081	0.011
Gga.11940	chrZ	sorting nexin family member 30	BU271382	0.294	0.004					0.506	0	*
Gga.11986	chrZ	Finished cDNA, clone ChEST588d11	BU284327	0.922	0.002					0.802	0	*
Gga.12002	chrZ	similar to hypothetical protein MGC26610	BX930244.1	0.857	0	*	0.652	0	*
Gga.12100	chr20	sulfatase 2	BU414426	-0.087	0.039					0.381	0.016
Gga.12108	chr1	similar to chromosome 13 open reading frame 3	BU327720	0.176	0.022		-0.279	0.01
Gga.12198	chr3	LYR motif containing 2	BU263254	0.114	0.033		0.158	0.027
Gga.12340	chrZ	similar to stomatin (EPB72)-like 2; stomatin-like protein 2; stomatin-like 2	BX932823.1	0.395	0	*				0.204	0.001	*
Gga.12383	chrZ	corticotropin releasing hormone binding protein	BU392202	0.605	0	*				0.545	0.022
Gga.12422	chrZ	Transcribed locus	CK613298	0.19	0.007					0.307	0	*
Gga.12445	chr19	similar to RIKEN cDNA 1200011O22	BU410222	0.068	0.026					0.057	0.023
Gga.12503	chrZ	nucleoredoxin	BU447091	0.466	0.001	*				0.294	0.002	*
Gga.12573	chr2	Finished cDNA, clone ChEST671i8	BU220874	0.191	0.017					-0.168	0.042
Gga.12597	chr21	Finished cDNA, clone ChEST503e10	BU308953	0.384	0.016					-0.253	0.048
Gga.12603	chrZ	tripartite motif-containing 23	BU341809	0.627	0	*				0.389	0	*
Gga.12609	chrZ	angiogenic factor with G patch and FHA domains 1	BU433115	0.595	0	*				0.538	0.008
Gga.12641	chr15	actin related protein 2/3 complex, subunit 3, 21kDa	CN235714	0.057	0.026		-0.115	0.013
Gga.12661	chr1	similar to calcium-independent phospholipase A2	BU241315	0.197	0.004		0.292	0.001
Gga.12986	chr2	Finished cDNA, clone ChEST111c17 /// Finished cDNA, clone ChEST270g1	BU245009	-0.071	0.001	*				0.228	0.006
Gga.13034	chrZ	zinc finger protein 367	BU340877	0.488	0.05					0.554	0.001	*
Gga.13057	chrZ	Finished cDNA, clone ChEST296i7	CK610685	0.668	0	*				0.588	0	*
Gga.13065	chrZ	Finished cDNA, clone ChEST738j4	BU424424	0.427	0.001	*				0.375	0.001	*
Gga.13126	chrZ	Finished cDNA, clone ChEST384c1	CR354147.1	0.436	0.001	*				0.41	0.003
Gga.13207	chrZ	neurolysin (metallopeptidase M3 family)	BU379156	0.237	0.012		-0.417	0.007
Gga.13254	chr9	Finished cDNA, clone ChEST361a6	BU435375	0.187	0.025					0.107	0.037
Gga.13288	chrZ	Finished cDNA, clone ChEST96k14	BU380664	0.485	0.001	*				0.373	0.023
Gga.13351	chrZ	Finished cDNA, clone ChEST333n7	BU436357	0.501	0	*				0.196	0.003
Gga.13378	chr6	RAB11 family interacting protein 2 (class I)	BU108643	-0.238	0	*	-0.471	0.007
Gga.13517	chrZ	Finished cDNA, clone ChEST389k4	BU484768	0.564	0	*				0.38	0.001	*
Gga.1363	chr4	Finished cDNA, clone ChEST932f4	BU262827	0.201	0.038					0.268	0.033
Gga.13644	chrZ	Finished cDNA, clone ChEST985d21	CR338943.1	0.669	0	*				0.493	0.008
Gga.1368	chrZ	lamin B1	NM_205286.1	0.356	0	*				0.279	0	*
Gga.13845	chr3	Finished cDNA, clone ChEST509a19	BU380355	0.21	0.037					0.2	0.03
Gga.13848	chr7	tetratricopeptide repeat, ankyrin repeat and coiled-coil containing 1	BU379411	-0.954	0.003					0.202	0.022
Gga.14013	chrZ	Finished cDNA, clone ChEST837f3	BU325195	0.141	0.007					0.383	0.001	*
Gga.14192	chrZ	Finished cDNA, clone ChEST544b3	BU469904	0.331	0	*				0.338	0	*
Gga.14268	chrZ	hypothetical gene supported by CR352724	CR352724.1	0.339	0.001	*				0.323	0.002
Gga.14341	chrZ	similar to SECIS-binding protein 2	BU410057	0.954	0.007					0.645	0.042
Gga.14504	chrZ	ADAMTS-like 1	CR387777.1	0.302	0	*				0.214	0.021
Gga.14520	chrZ	similar to KIAA2026 protein	CK608323	0.321	0.003					0.436	0.001	*
Gga.14530	chr21	zinc finger, UBR1 type 1	BU397246	-0.154	0.015		-0.207	0.012
Gga.14708	chrZ	Finished cDNA, clone ChEST474k15	BU374173	0.462	0.003					0.44	0.001	*
Gga.14785	chr25	misato homolog 1 (Drosophila)	CR386904.1	0.142	0.038		-0.287	0.033
Gga.14832	chrZ	Finished cDNA, clone ChEST424c2	CR386754.1	0.586	0.006					0.771	0	*
Gga.14837	chrZ	Finished cDNA, clone ChEST14i12	CR386734.1	0.335	0.001	*	0.395	0	*
Gga.1490	chr12	---	BU344012	-0.105	0.042					0.355	0.024
Gga.15005	chrZ	Finished cDNA, clone ChEST1030n3	CR386107.1	0.958	0.027					0.807	0.007
Gga.15091	chrZ	Finished cDNA, clone ChEST209h18	BU370929	0.757	0	*				0.694	0.001	*
Gga.15107	chrZ	Finished cDNA, clone ChEST704d18	BU209600	0.372	0	*	0.306	0.042
Gga.15137	chrZ	Finished cDNA, clone ChEST518h2	CR385732.1	0.938	0.001	*				0.624	0.002
Gga.15205	chr11	Finished cDNA, clone ChEST645n10 /// Finished cDNA, clone ChEST378b15 /// Finished cDNA, clone ChEST745o4	BU421832	-0.196	0.05					-0.256	0.007
Gga.156	chr21	neuroblastoma, suppression of tumorigenicity 1	NM_204149.1	-0.151	0.024					-0.121	0.05
Gga.15796	chrZ	Finished cDNA, clone ChEST827p9	BU215187	1.129	0	*				0.953	0	*
Gga.16059	chrZ	similar to multiple PDZ domain protein	BU427378	0.463	0	*				0.462	0.001	*
Gga.16070	chr4	Finished cDNA, clone ChEST250m1	BU323883	-0.117	0.007		0.22	0.027
Gga.16200	chrZ	Finished cDNA, clone ChEST69h24	CR385801.1	0.442	0.013					0.406	0.001	*
Gga.16245	chrZ	Finished cDNA, clone ChEST155o10	CR385960.1	0.465	0.003					0.321	0.005
Gga.16288	chrZ	similar to KIAA2026 protein	BU292191	0.357	0.01					0.359	0.025
Gga.16298	chrZ	Finished cDNA, clone ChEST981n9	BU446889	0.688	0.003					0.405	0.001	*
Gga.16322	chr6	Finished cDNA, clone ChEST772i13	BU130385	-0.092	0.029		-0.216	0.003
Gga.16336	chr21	similar to protein kinase	BU234144	0.409	0.043		-0.55	0.002
Gga.16385	chrZ	similar to Expressed sequence AI314180	AJ396201	0.436	0.001	*				0.456	0.004
Gga.16489	chrZ	Finished cDNA, clone ChEST769a21	CR386577.1	0.398	0	*				0.322	0.001	*
Gga.16559	chr4	succinate-CoA ligase, GDP-forming, alpha subunit	BU377691	-0.964	0.035		1.004	0.029
Gga.16591	chr4	NMDA receptor regulated 1	BU391772	-0.074	0.028		-0.202	0.007
Gga.166	chrZ	ferrochelatase (protoporphyria)	NM_204196.1	0.628	0	*				0.235	0.022
Gga.16685	chrZ	Finished cDNA, clone ChEST358f2	BU418221	0.417	0	*				0.21	0	*
Gga.16940	chrZ	similar to Ras GTPase-activating-like protein IQGAP2	BU232313	0.331	0.005					0.49	0.001	*
Gga.16992	chr3	structural maintenance of chromosomes 6	BU281475	-0.221	0.017		-0.519	0.001
Gga.17109	chrZ	Finished cDNA, clone ChEST690b10	CR388823.1	0.224	0.008					0.381	0	*
Gga.17147	chr2	coiled-coil domain containing 127	BU309463	0.446	0.003					0.489	0.003
Gga.17256	chr8	Finished cDNA, clone ChEST738f3	BU242855	0.1	0.023					0.178	0.028
Gga.17293	chrZ	zinc finger, CCHC domain containing 6	BU354002	0.105	0.025					0.146	0.039
Gga.17438	chrZ	Finished cDNA, clone ChEST735o24	BU388344	0.201	0	*				0.243	0.005
Gga.17469	chrZ	RAD17 homolog (S. pombe)	NM_213584.1	0.509	0.001	*				0.358	0	*
Gga.17547	chrZ	sema domain, transmembrane domain (TM), and cytoplasmic domain, (semaphorin) 6A	BU220362	0.677	0	*	0.598	0.006
Gga.17559	chrZ	Finished cDNA, clone ChEST953a1	CR391454.1	0.513	0	*				0.252	0.039
Gga.17560	chrZ	Finished cDNA, clone ChEST272a14	BU324335	0.305	0.017					0.356	0.002	*
Gga.17595	chr17	CDK5 regulatory subunit associated protein 2	BU111157	0.218	0.029					0.263	0.003
Gga.17642	chr18	similar to chromosome 17 open reading frame 27	BG712752	-0.456	0.033		0.37	0.021
Gga.17644	chrZ	Finished cDNA, clone ChEST586p16	BU458162	0.261	0.031		-0.169	0.048
Gga.17829	chrZ	Finished cDNA, clone ChEST511p16	BU404111	0.333	0	*				0.131	0.023
Gga.17872	chr20	Finished cDNA, clone ChEST168i1	BU412788	0.143	0.047					0.288	0.025
Gga.18136	chrZ	Zinc finger, DHHC-type containing 21 (ZDHHC21), mRNA	BU479218	0.334	0	*				0.337	0.012
Gga.18230	chr4	Finished cDNA, clone ChEST1014m15	CR390014.1	0.557	0.012					0.346	0.048
Gga.18315	chrZ	Finished cDNA, clone ChEST936i2	BU421247	0.181	0.049					0.406	0.002
Gga.18356	chr19	Finished cDNA, clone ChEST709m2	CR390396.1	-0.482	0.026		0.128	0.046
Gga.18638	chrZ	Finished cDNA, clone ChEST206e18	BU351113	0.252	0	*				0.224	0.004
Gga.18808	chr13	Finished cDNA, clone ChEST899n17	CR391529.1	-0.109	0.028		-0.259	0.018
Gga.18896	chrZ	Finished cDNA, clone ChEST55i12	CN237332	0.191	0.019					0.389	0.004
Gga.18926	chr2	Finished cDNA, clone ChEST912c9	CR390920.1	-0.14	0.017					-0.172	0.004
Gga.19005	chrZ	Finished cDNA, clone ChEST781i23	BU477198	0.991	0	*				0.959	0	*
Gga.19107	chrZ	Finished cDNA, clone ChEST959a8	CR406474.1	0.259	0.004					0.28	0.015
Gga.19128	chr3	similar to ASRGL1 protein	CR406076.1	-0.16	0.028		-0.259	0.036
Gga.19134	chrZ	Finished cDNA, clone ChEST873k19	CR406301.1	0.693	0	*				0.621	0.019
Gga.19169	chrZ	Finished cDNA, clone ChEST559k3	BU282822	0.119	0.003					0.116	0.012
Gga.19295	chrZ	similar to RIKEN cDNA 0610038L10 gene	BU287069	1.007	0	*				0.647	0.024
Gga.19368	chrZ	Finished cDNA, clone ChEST290o16	CR406662.1	0.178	0.011					0.174	0.015
Gga.1943	chrZ	Finished cDNA, clone ChEST650h23	BX931417.2	0.476	0.001	*				0.171	0.004
Gga.19614	chrZ	similar to RIKEN cDNA 8030446C20	BU418636	0.582	0.005					0.503	0	*
Gga.19692	chrZ	Finished cDNA, clone ChEST955f22	CR406452.1	0.864	0	*				0.933	0	*
Gga.19806	chr1	Finished cDNA, clone ChEST233a21	BU223396	0.482	0.007		1.101	0.006
Gga.19952	chrZ	Finished cDNA, clone ChEST808m18	CR407343.1	0.951	0.003					0.341	0.032
Gga.20042	chrZ	Finished cDNA, clone ChEST918a10 /// Finished cDNA, clone ChEST757b15	BU392573	0.613	0	*				0.854	0	*
Gga.2008	chr6	BCL2/adenovirus E1B 19kDa interacting protein 3	CR407493.1	0.112	0.026		0.138	0.037
Gga.2067	chrZ	---	BU306395	0.929	0.001	*				0.538	0.01
Gga.2134	chr26	Finished cDNA, clone ChEST859p24	BU233308	-0.176	0.002	*				-0.208	0.011
Gga.2232	chrZ	Transcribed locus	BU473446	0.409	0	*				0.179	0.039
Gga.2257	chr4	Transcribed locus	BU226266	0.316	0.037					-0.834	0	*
Gga.2374	chrZ	Transcribed locus	BU257208	0.312	0	*				0.545	0	*
Gga.2597	chr4	similar to Possible global transcription activator SNF2L1	CR406600.1	-0.217	0	*	-0.215	0.002
Gga.2677	chr5	zinc finger protein 770	BU264325	0.576	0.005					0.361	0.005
Gga.2749	chrZ	---	BU434887	0.351	0.001	*				0.585	0	*
Gga.2767	chrZ	Transcribed locus	BU410405	0.189	0.009		-0.531	0	*
Gga.2785	chrZ	3-hydroxy-3-methylglutaryl-Coenzyme A reductase	NM_204485.1	0.293	0	*				0.26	0.012
Gga.2822	chrZ	fer (fps/fes related) tyrosine kinase (phosphoprotein NCP94)	CR352508.1	0.462	0.042					0.678	0	*
Gga.2855	chrZ	hyaluronan binding protein 4	NM_204705.1	0.653	0	*	-0.609	0.002
Gga.2910	chrZ	Finished cDNA, clone ChEST628e16	CR406000.1	0.695	0	*				0.65	0	*
Gga.2951	chr3	Histone deacetylase-2	NM_204831.1	-0.049	0.013		-0.121	0.018
Gga.3007	chrZ	similar to Potential phospholipid-transporting ATPase ID (ATPase class I type 8B member 2)	BU392642	0.283	0.02					0.312	0	*
Gga.3216	chr3	similar to hypothetical protein FLJ20627	BU361579	0.321	0.044					0.399	0.015
Gga.3410	chrZ	ribosomal protein L37	AI980644	0.167	0	*				0.105	0	*
Gga.3524	chr18	mitochondrial ribosomal protein L27	BU105974	-0.111	0.025		-0.129	0.028
Gga.3820	chr8	nuclear autoantigenic sperm protein (histone-binding)	BU135890	-0.067	0.017		-0.289	0.003
Gga.3828	chrZ	embigin homolog (mouse)	NM_204557.1	0.575	0.001	*	0.176	0.014
Gga.3857	chrZ	Fanconi anemia, complementation group G	NM_204378.1	0.48	0.001	*				0.506	0	*
Gga.391	chr1	Interleukin-10 receptor 2 (IL10R2)	AF082666.1	0.263	0.027					0.233	0.036
Gga.3961	chrZ	survival of motor neuron 2, centromeric	NM_204199.1	0.544	0	*				0.22	0	*
Gga.4113	chr15	ras homolog gene family, member F (in filopodia)	BU246909	-0.357	0.023		-0.191	0.048
Gga.4139	chrZ	aconitase 1, soluble	D16150.1	0.195	0	*				0.116	0.042
Gga.4441	chr17	spectrin, alpha, non-erythrocytic 1 (alpha-fodrin)	BU232161	-0.089	0.007		-0.153	0	*
Gga.4642	chr10	Finished cDNA, clone ChEST83e12	BU397805	-0.098	0.004					-0.078	0.036
Gga.4697	chrZ	Transcribed locus, moderately similar to XP_001070716.1 PREDICTED: similar to Small EDRK-rich factor 1 (4F5) (m4F5) [Rattus norvegicus]	BU139229	0.353	0	*	-0.157	0.029
Gga.4712	chrZ	3-oxoacid CoA transferase 1	BX272991	0.468	0	*				0.28	0	*
Gga.4834	chrZ	Clathrin, light polypeptide (Lca) (CLTA), mRNA	AL586460	0.847	0	*				0.516	0.015
Gga.4837	chr1	keratocan	NM_204176.1	-0.635	0.03					0.643	0.022
Gga.4884	chrZ	annexin A1	NM_206906.1	0.553	0	*				0.693	0.001	*
Gga.4904	chrZ	SUB1 homolog (S. cerevisiae)	BU477840	0.437	0	*				0.327	0	*
Gga.4974	chrZ	proteoglycan	NM_204787.1	0.395	0	*				0.411	0	*
Gga.4999	chr7	integrin, alpha 4 (antigen CD49D, alpha 4 subunit of VLA-4 receptor)	CK615423	0.233	0.049					0.259	0	*
Gga.5118	chr8	asparagine-linked glycosylation 6 homolog (S. cerevisiae, alpha-1,3-glucosyltransferase)	NM_204435.1	-0.121	0.028		-0.13	0.049
Gga.5204	chr8	peroxiredoxin 1	BX930147.1	0.035	0.047		-0.147	0.012
Gga.5239	chrZ	Finished cDNA, clone ChEST940g7	BU305999	0.747	0	*				0.406	0.047
Gga.5312	chr10	Finished cDNA, clone ChEST192b5	BX933308.2	-0.576	0.009					-0.238	0.035
Gga.5323	chrZ	Finished cDNA, clone ChEST79f19	AJ446450	0.437	0.024					0.441	0.008
Gga.5440	chr15	Finished cDNA, clone ChEST243g17	BU457935	0.191	0.013					0.236	0.002
Gga.5482	chr11	engulfment and cell motility 3	BU284291	-0.127	0.012					-0.164	0.004
Gga.5576	chr1	germinal histone H4 gene /// similar to germinal histone H4 gene /// similar to germinal histone H4 gene /// similar to histone protein Hist2h3c1 /// similar to germinal histone H4 gene /// similar to germinal histone H4 gene	BX275542	0.15	0.006					0.151	0.044
Gga.5627	chrZ	Finished cDNA, clone ChEST485d22	CR354231.1	0.303	0.003		0.816	0.007
Gga.5794	chrZ	similar to chromosome 9 open reading frame 41	BU437254	0.497	0	*				0.413	0	*
Gga.5857	chr12	Finished cDNA, clone ChEST584k8 /// Finished cDNA, clone ChEST804h10	BU104305	-0.134	0.028					-0.162	0.024
Gga.5921	chrZ	Finished cDNA, clone ChEST919o23	BU139945	0.303	0	*				0.267	0.001	*
Gga.5961	chrZ	Finished cDNA, clone ChEST832a3	CN232291	0.206	0	*				0.217	0.012
Gga.62	chrZ	leukemia inhibitory factor receptor alpha	NM_204575.1	0.197	0.032					0.274	0.002	*
Gga.63	chrZ	neural precursor cell expressed, developmentally down-regulated 4-like	AJ399234	0.752	0	*				0.677	0	*
Gga.6310	chrZ	Finished cDNA, clone ChEST317k5	BX278321	0.514	0	*				0.442	0.003
Gga.6358	chrZ	chromosome 9 open reading frame 61	BX265773	0.633	0	*				0.441	0.001	*
Gga.6374	chr26	LOC419881	BU397651	-0.159	0.007		-0.19	0.001	*
Gga.6590	chr6	Transcribed locus, moderately similar to XP_507839.1 PREDICTED: hypothetical protein XP_507839 [Pan troglodytes]	BX259276	0.132	0.026					-0.132	0.007
Gga.6791	chrZ	nuclear factor I/B	BX271210	0.407	0	*				0.2	0.039
Gga.681	chrZ	neurotrophic tyrosine kinase, receptor, type 2	NM_205231.1	0.365	0	*	0.54	0.001	*
Gga.6910	chrZ	similar to topoisomerase 1-binding RING finger	BX270806	0.476	0.016					0.575	0.006
Gga.6926	chrZ	hypothetical gene supported by CR407541	CR407541.1	1.057	0	*				0.792	0.001	*
Gga.6987	chr11	programmed cell death 5	BU119218	-0.048	0.025		-0.112	0.008
Gga.7118	chr14	methyltransferase like 9	AJ451827	-0.27	0.001	*				-0.153	0.016
Gga.7123	chrZ	Finished cDNA, clone ChEST736p7	BU448378	0.476	0	*				0.34	0	*
Gga.7169	chrZ	similar to FLJ32363 protein	CR352435.1	0.494	0.003					0.308	0.022
Gga.7325	chr11	Finished cDNA, clone ChEST361i24	BU338440	0.056	0.041					0.055	0.034
Gga.7337	chrZ	Finished cDNA, clone ChEST207o10	BU200043	0.186	0	*				0.379	0.002
Gga.7475	chr11	coenzyme Q9 homolog (S. cerevisiae)	CR353902.1	-0.484	0.001	*				-0.309	0	*
Gga.7516	chrZ	leukotriene B4 12-hydroxydehydrogenase	BX269515	0.262	0.003					0.264	0	*
Gga.7562	chr19	Finished cDNA, clone ChEST446g5	CR353290.1	0.261	0.002					0.212	0.045
Gga.759	chr7	insulin-like growth factor binding protein 2, 36kDa	NM_205359.1	-0.199	0.028					-0.14	0.016
Gga.7686	chr3	similar to chromosome 20 open reading frame 72	BX929927.2	-0.247	0	*	-0.238	0	*
Gga.7694	chrZ	similar to Hypothetical protein MGC75569	BU449531	0.542	0.001	*				0.313	0.032
Gga.7874	chr5	Finished cDNA, clone ChEST665a5	BX933502.2	-0.084	0.023					-0.115	0.004
Gga.7932	chrZ	Finished cDNA, clone ChEST62l18 /// Finished cDNA, clone ChEST803c8	BX934958.1	0.45	0	*				0.418	0	*
Gga.8003	chr22	similar to RIKEN cDNA 5730494N06	BX260313	-0.162	0	*				-0.31	0.016
Gga.8072	chrZ	zinc finger, CCHC domain containing 6	BU487018	0.105	0.001	*				0.14	0	*
Gga.8109	chrZ	similar to Protein KIAA0020	BU350681	0.426	0	*				0.459	0	*
Gga.8360	chr4	Finished cDNA, clone ChEST126b11	BX262878	-0.163	0.001	*				0.258	0.041
Gga.8424	chrZ	similar to UPF0308 protein C9orf21	BU398272	0.405	0.004					0.702	0	*
Gga.8428	chrZ	Transcribed locus	BX272722	1.12	0.001	*				0.74	0.002
Gga.8814	chrZ	N-acetylneuraminic acid synthase (sialic acid synthase) (NANS), mRNA	CR406463.1	0.395	0	*	-0.232	0.022
Gga.8817	chr3	farnesyl-diphosphate farnesyltransferase 1	CR406083.1	-0.147	0.008					-0.31	0.002	*
Gga.8869	chr4	Transcribed locus	CD738686	-0.313	0.014		0.342	0.013
Gga.8906	chr5	eukaryotic translation initiation factor 5	BU349459	0.046	0.019		-0.078	0.045
Gga.9001	chr14	similar to KIAA0556 protein	CD733216	0.207	0.025		-0.564	0.003
Gga.9200	chrZ	adaptor-related protein complex 3, sigma 1 subunit	BU131521	0.626	0	*				0.588	0	*
Gga.9355	chrZ	Hypothetical protein, clone 3o3	BU300556	0.379	0.001	*				0.39	0.024
Gga.9392	chr5	Finished cDNA, clone ChEST224o6	BU326805	-0.086	0.008		-0.165	0.021
Gga.9650	chrZ	Transcribed locus	BU435241	0.662	0	*				0.543	0	*
Gga.9708	chrZ	similar to phosphatidic acid phosphatase type 2A isoform 2; phosphatidic acid phosphohydrolase type 2a; type-2 phosphatidic acid phosphatase alpha; type 2 phosphatidic acid phosphohydrolase; phosphatidic acid phosphatase 2a	CR382434.1	0.419	0	*	0.216	0.001	*
Gga.9756	chrZ	endothelial differentiation, lysophosphatidic acid G-protein-coupled receptor, 2	BU483566	0.405	0.001	*				0.296	0.02
Gga.9835	chr1	t-complex-associated-testis-expressed 1-like	CN218520	0.18	0.022					0.162	0.022
Gga.9961	chr27	zinc finger protein 652	BU264788	0.099	0.038		0.098	0.02
Gga.9970	chrZ	similar to Beta-hexosaminidase beta chain precursor (N-acetyl-beta-glucosaminidase) (Beta-N-acetylhexosaminidase) (Hexosaminidase B) (Cervical cancer proto-oncogene 7) (HCC-7)	BU450081	0.365	0.001	*	0.343	0	*
GgaAffx.10023	chrZ	sushi, von Willebrand factor type A, EGF and pentraxin domain containing 1	ENSGALT00000025350.1	0.188	0.019		0.28	0.011
GgaAffx.10127	chr3	Transcribed locus, weakly similar to XP_518592.1 PREDICTED: SUMO1/sentrin specific protease 6 [Pan troglodytes]	ENSGALT00000025624.1	-0.076	0.007					0.13	0.023
GgaAffx.10515	chr2	similar to Ectonucleotide pyrophosphatase/phosphodiesterase 2 (E-NPP 2) (Phosphodiesterase I/nucleotide pyrophosphatase 2) (Phosphodiesterase I alpha) (PD-Ialpha) (Autotaxin)	ENSGALT00000026504.1	-0.23	0.03		-0.269	0.042
GgaAffx.10518	chrZ	maternal embryonic leucine zipper kinase	ENSGALT00000026518.1	0.93	0	*				0.727	0	*
GgaAffx.10531	chr3	similar to GREB1 protein isoform a; gene regulated by estrogen in breast cancer protein	ENSGALT00000026548.1	-0.372	0	*				-0.338	0.003
GgaAffx.10780	chr1	---	ENSGALT00000027194.1	0.244	0.034		-0.185	0.027
GgaAffx.11292	chr14	similar to rhomboid family 1; epidermal growth factor receptor, related sequence	ENSGALT00000011988.1	-0.077	0.048					-0.115	0.019
GgaAffx.11306	chrZ	---	ENSGALT00000028361.1	0.547	0.025					0.281	0.001	*
GgaAffx.11401	chr15	EPM mRNA for epimorphin	AJ719298	-0.075	0.032					0.119	0.008
GgaAffx.11419	chr28	sirtuin (silent mating type information regulation 2 homolog) 6 (S. cerevisiae)	AJ719316	-0.193	0.02					-0.216	0.001	*
GgaAffx.11465	chrZ	similar to riboflavin kinase; flavokinase; ATP:riboflavin 5-phosphotransferase	AJ719362	0.546	0.001	*				0.267	0.028
GgaAffx.11486	chrZ	similar to chromosome 9 open reading frame 41	AJ719383	0.512	0	*				0.238	0.004
GgaAffx.11509	chrZ	N-acetylneuraminic acid synthase (sialic acid synthase)	AJ719406	0.314	0	*				0.166	0.001	*
GgaAffx.11511	chr14	methyltransferase like 9	AJ719408	-0.216	0.002					-0.164	0	*
GgaAffx.11539	chrZ	smu-1 suppressor of mec-8 and unc-52 homolog (C. elegans)	AJ719436	0.103	0.049					0.08	0.025
GgaAffx.11609	chrZ	Hypothetical protein, clone 2o18	AJ719506	0.587	0	*				0.602	0	*
GgaAffx.11721	chr19	ligase III, DNA, ATP-dependent	AJ719618	-0.21	0.032		-0.192	0.02
GgaAffx.11724	chrZ	dymeclin	AJ719621	0.243	0	*				0.121	0.043
GgaAffx.11892	chrZ	PC4 and SFRS1 interacting protein 1	AJ719789	0.323	0.001	*				0.27	0.013
GgaAffx.11982	chr18	similar to hypothetical protein FLJ11749	AJ719879	-0.272	0.009					-0.313	0.007
GgaAffx.12079	chrZ	kinesin heavy chain member 2	AJ719976	0.135	0	*				0.122	0.046
GgaAffx.1208	chrZ	similar to receptor tyrosine kinase	ENSGALT00000002847.1	0.237	0	*				0.214	0.012
GgaAffx.12080	chr4	deoxycytidine kinase	AJ719431	0.135	0.014					0.143	0.016
GgaAffx.1212	chrZ	protein inhibitor of activated STAT, 2	ENSGALT00000002852.1	0.305	0.048		0.214	0.014
GgaAffx.12122	chr4	similar to nuclear cap binding protein subunit 2; nuclear cap binding protein subunit 2, 20kDa	AJ720019	0.07	0.031					-0.063	0.043
GgaAffx.12144	chr10	Hypothetical protein, clone 9m20	AJ720041	0.221	0	*	0.244	0.029
GgaAffx.12228	chr5	similar to low density lipoprotein receptor-related protein 5; low density lipoprotein receptor-related protein 7; osteoporosis pseudoglioma syndrome	AJ720125	-0.22	0.048		0.048	0.004
GgaAffx.12255	chr1	polyhomeotic-like 1 (Drosophila)	AJ720152	0.126	0.03		-0.327	0.011
GgaAffx.12260	chrZ	Hypothetical protein, clone 6g23	AJ719778	0.238	0	*				0.113	0.009
GgaAffx.12391	chrZ	nuclear cap binding protein subunit 1, 80kDa	AJ720288	0.311	0	*				0.216	0.008
GgaAffx.1241	chr13	similar to pantothenate kinase 3; pantothenic acid kinase	ENSGALT00000002931.1	-0.197	0.004		-0.244	0.01
GgaAffx.12414	chrZ	3-hydroxy-3-methylglutaryl-Coenzyme A reductase	AJ720311	0.368	0	*				0.311	0.017
GgaAffx.12538	chrZ	osteoclast stimulating factor 1	AJ720435	0.323	0.005		0.174	0.022
GgaAffx.12819	chr5	Translocase of inner mitochondrial membrane 9-like protein (TIMM9) mRNA, complete cds; nuclear gene for mitochondrial product	AJ720716	0.092	0.026		-0.157	0.027
GgaAffx.12849	chr3	F-box protein 9	AJ720746	-0.222	0.032					-0.226	0.014
GgaAffx.12853	chrZ	protein inhibitor of activated STAT, 2	AJ720750	0.416	0	*				0.217	0.002	*
GgaAffx.12924	chrZ	similar to hypothetical protein BC017169	AJ720821	0.209	0.049					0.3	0	*
GgaAffx.12938	chr2	TAF2 RNA polymerase II, TATA box binding protein (TBP)-associated factor, 150kDa	AJ720696	0.177	0	*				0.128	0.007
GgaAffx.12986	chr3	alanyl-tRNA synthetase like	AJ720883	-0.102	0.027					-0.154	0.005
GgaAffx.13009	chrZ	tumor necrosis factor, alpha-induced protein 8	AJ720906	0.448	0.016					0.242	0.042
GgaAffx.1308	chr26	similar to Transcription intermediary factor 1-gamma (TIF1-gamma) (RET-fused gene 7 protein) (Rfg7 protein) (Tripartite motif protein 33)	ENSGALT00000003071.1	-0.117	0.007		-0.203	0.023
GgaAffx.13083	chr3	similar to hypothetical protein DKFZp566A1524	AJ720980	0.071	0.019					0.186	0.002	*
GgaAffx.13187	chrZ	WD repeat domain 41	AJ721084	0.861	0.001	*				0.608	0.043
GgaAffx.13218	chrZ	3-oxoacid CoA transferase 1	AJ721115	0.638	0	*				0.552	0.001	*
GgaAffx.156	chrZ	similar to Alpha-mannosidase II (Mannosyl-oligosaccharide 1,3-1,6-alpha-mannosidase) (MAN II) (Golgi alpha-mannosidase II) (Mannosidase alpha class 2A member 1)	ENSGALT00000000335.1	0.504	0.047		0.226	0.032
GgaAffx.1597	chrZ	similar to TFIIH basal transcription factor complex p44 subunit (Basic transcription factor 2 44 kDa subunit) (BTF2-p44) (General transcription factor IIH polypeptide 2)	ENSGALT00000003778.1	0.77	0	*				0.539	0	*
GgaAffx.1633	chrZ	similar to transcription factor-like nuclear regulator; putative transcription regulation nuclear protein; putative transcription factor-like nuclear regulator; TATA box binding protein (TBP)-associated factor, RNA polymerase III, GTF3B subunit 1; ...	ENSGALT00000003846.1	0.444	0.004					0.244	0.043
GgaAffx.1743	chrZ	dymeclin	ENSGALT00000004219.1	0.341	0.002	*				0.189	0.034
GgaAffx.1812	chrZ	Transcribed locus	ENSGALT00000004419.1	1.098	0	*				0.797	0	*
GgaAffx.20241	chrZ	Finished cDNA, clone ChEST492m7	CR524374.1	0.677	0	*				0.351	0.021
GgaAffx.20340	chrZ	Finished cDNA, clone ChEST36f22	CR524275.1	0.532	0	*				0.486	0.002
GgaAffx.20344	chrZ	Finished cDNA, clone ChEST994g2	CR524271.1	0.578	0.005					0.438	0.03
GgaAffx.20442	chrZ	similar to chromosome 9 open reading frame 41	CR524173.1	0.494	0	*				0.259	0.006
GgaAffx.20451	chrZ	Finished cDNA, clone ChEST905o6	CR524164.1	0.503	0	*				0.665	0	*
GgaAffx.20476	chrZ	Finished cDNA, clone ChEST653j6	CR524139.1	1.148	0	*				0.744	0.009
GgaAffx.20735	chr2	Hypothetical protein, clone 1j21	CR523880.1	-0.139	0.004					-0.077	0.035
GgaAffx.20766	chr5	Finished cDNA, clone ChEST923n8	CR523849.1	-0.144	0.032		-0.254	0.018
GgaAffx.20810	chr5	Finished cDNA, clone ChEST559c12	CR523805.1	0.175	0.007					0.203	0.038
GgaAffx.21008	chrZ	Finished cDNA, clone ChEST331o4	CR523607.1	0.184	0.047					0.506	0	*
GgaAffx.21222	chr4	Finished cDNA, clone ChEST570b9	CR523393.1	-0.244	0.003					-0.192	0.002
GgaAffx.21300	chrZ	Finished cDNA, clone ChEST851g21	CR523315.1	0.246	0	*				0.434	0	*
GgaAffx.21447	chrZ	Finished cDNA, clone ChEST642j16	CR523168.1	1.426	0	*				1.007	0.006
GgaAffx.21557	chr21	Finished cDNA, clone ChEST563p19	CR523058.1	0.227	0.021		0.141	0.034
GgaAffx.21708	chr26	Finished cDNA, clone ChEST405g23	CR522907.1	-0.186	0.015		-0.183	0.024
GgaAffx.21721	chr26	YOD1 OTU deubiquinating enzyme 1 homolog (S. cerevisiae)	CR522894.1	-0.12	0.049					-0.126	0.004
GgaAffx.22250	chr20	similar to cathepsin Y	ENSGALT00000012067.1	-0.137	0.03		0.166	0.009
GgaAffx.22257	chr12	Transcribed locus, weakly similar to XP_425165.1 PREDICTED: similar to membrane glycoprotein [Gallus gallus]	ENSGALT00000012098.1	-0.148	0.005					0.129	0.027
GgaAffx.22637	chr26	FK506 binding protein 5	ENSGALT00000001399.1	-0.149	0.026		0.168	0.029
GgaAffx.2268	chrZ	similar to hypothetical protein FLJ13231	ENSGALT00000005752.1	0.704	0	*				0.506	0.037
GgaAffx.23155	chr1	Finished cDNA, clone ChEST476d15	ENSGALT00000016553.1	0.199	0.024					0.168	0.02
GgaAffx.23410	chr9	armadillo repeat containing 8	ENSGALT00000001788.1	0.155	0.044		0.244	0.001
GgaAffx.2347	chrZ	Transcribed locus, moderately similar to XP_226812.4 PREDICTED: similar to RIKEN cDNA 4921505C17 [Rattus norvegicus]	ENSGALT00000005961.1	0.37	0.003					0.386	0.001	*
GgaAffx.23562	chr7	similar to ubiquitin specific protease 37	ENSGALT00000018637.1	-0.34	0.009					0.224	0.05
GgaAffx.23950	chrZ	Finished cDNA, clone ChEST635k15	ENSGALT00000020612.1	0.849	0.001	*				0.606	0	*
GgaAffx.23966	chr2	similar to KIAA0319	ENSGALT00000020664.1	-0.132	0.004					0.311	0	*
GgaAffx.24100	chr2	similar to smaphorin F	ENSGALT00000021302.1	-0.131	0.023		-0.268	0.014
GgaAffx.24184	chr28	similar to scaffold attachment factor B; heat-shock protein (HSP27) estrogen response element and TATA box-binding protein; HSP27 ERE-TATA-binding protein; glutathione S-transferase fusion protein; scaffold attachment factor B1	ENSGALT00000021807.1	-0.099	0.026		-0.291	0.002
GgaAffx.24300	chr22	similar to prenylcysteine oxidase 1; EST AI115532; prenylcysteine lyase; EST AI448340	ENSGALT00000022505.1	-0.151	0.033		0.246	0.036
GgaAffx.24305	chr3	similar to mitogen-activated protein kinase kinase kinase 5; apoptosis signal regulating kinase; MAP/ERK kinase kinase 5; MAPK/ERK kinase kinase 5	ENSGALT00000022522.1	0.264	0.017		-0.344	0.012
GgaAffx.24424	chrZ	similar to bA6J24.4 (A novel protein similar to cell division cycle control protein 37(CDC37))	ENSGALT00000023330.1	0.17	0.021		0.184	0.02
GgaAffx.24487	chrZ	proline-rich coiled-coil 1	ENSGALT00000023705.1	0.31	0.007					0.188	0.02
GgaAffx.24516	chrZ	Finished cDNA, clone ChEST626p18	ENSGALT00000023835.1	0.393	0	*				0.48	0	*
GgaAffx.24545	chrZ	---	ENSGALT00000024082.1	0.27	0.002	*				0.503	0.004
GgaAffx.24549	chrZ	similar to hypothetical protein	ENSGALT00000024108.1	0.542	0.002					0.89	0.005
GgaAffx.24551	chrZ	collagen, type IV, alpha 3 (Goodpasture antigen) binding protein	ENSGALT00000024118.1	0.441	0.018					0.462	0.003
GgaAffx.24584	chrZ	hypothetical gene supported by CR352724	ENSGALT00000024268.1	0.358	0.004					0.365	0.001	*
GgaAffx.24608	chrZ	similar to chromosome 9 open reading frame 93; myosin tail domain-containing protein; Em:AL513423.1	ENSGALT00000024368.1	1.035	0	*				0.933	0	*
GgaAffx.24654	chrZ	similar to ring finger protein 3	ENSGALT00000024747.1	0.667	0.006					0.698	0	*
GgaAffx.24729	chr2	nuclear receptor coactivator 2	ENSGALT00000025165.1	-0.162	0.024		-0.109	0.01
GgaAffx.24787	chr3	Hypothetical protein, clone 2p14	ENSGALT00000025543.1	0.184	0.017		-0.268	0.038
GgaAffx.24917	chr2	similar to Hypothetical protein KIAA0143	ENSGALT00000026233.1	-0.486	0.049					0.107	0.01
GgaAffx.24967	chr3	structural maintenance of chromosomes 6	ENSGALT00000026571.1	-0.314	0	*	-0.484	0.003
GgaAffx.25043	chr1	similar to hypothetical protein	ENSGALT00000026974.1	-0.605	0.021		-0.181	0.001	*
GgaAffx.25075	chrZ	similar to ring finger protein 111; Arkadia	ENSGALT00000002710.1	0.492	0.007					0.43	0.028
GgaAffx.25261	chrZ	similar to MADS box transcription enhancer factor 2, polypeptide C (myocyte enhancer factor 2C)	ENSGALT00000028130.1	0.539	0.002	*				0.436	0.007
GgaAffx.25317	chrZ	similar to hypothetical protein MGC23980 isoform b	ENSGALT00000002894.1	0.537	0	*				1.045	0.002	*
GgaAffx.25329	chrZ	similar to TBC1 domain family member 2 (Prostate antigen recognized and indentified by SEREX) (PARIS-1)	ENSGALT00000003009.1	0.566	0.001	*				0.419	0.003
GgaAffx.25354	chrZ	similar to vacuolar protein sorting 13A isoform B; chorein; chorea acanthocytosis	ENSGALT00000003089.1	0.484	0.001	*				0.59	0.001	*
GgaAffx.25408	chr19	adaptor-related protein complex 2, beta 1 subunit	ENSGALT00000003347.1	-0.505	0.001	*	-0.307	0.019
GgaAffx.25450	chrZ	similar to F-box only protein 13	ENSGALT00000000365.1	0.71	0.002					0.443	0.003
GgaAffx.25602	chr21	kinesin family member 1B	ENSGALT00000004304.1	-0.104	0.016		0.134	0.003
GgaAffx.25653	chrZ	zinc finger protein 532	ENSGALT00000004496.1	0.423	0.002					-1.162	0.002	*
GgaAffx.25664	chrZ	Transcribed locus, moderately similar to XP_225927.4 PREDICTED: similar to mucosa associated lymphoid tissue lymphoma translocation gene 1 [Rattus norvegicus]	ENSGALT00000004529.1	0.624	0.005					0.634	0	*
GgaAffx.25772	chrZ	myotubularin related protein 12	ENSGALT00000005019.1	0.727	0.003					0.624	0	*
GgaAffx.25899	chr14	similar to transformation/transcription domain-associated protein	ENSGALT00000005688.1	-0.114	0.007		-0.203	0.023
GgaAffx.25975	chrZ	similar to rapamycin insensitive companion of mTOR; rictor	ENSGALT00000005989.1	0.449	0.01					0.76	0.003
GgaAffx.2598	chr8	similar to Sterol O-acyltransferase 1 (Cholesterol acyltransferase 1) (Acyl coenzyme A:cholesterol acyltransferase 1) (ACAT-1)	ENSGALT00000006690.1	0.234	0.04					0.249	0.033
GgaAffx.26228	chrZ	similar to Dimethylglycine dehydrogenase, mitochondrial precursor (ME2GLYDH)	ENSGALT00000007151.1	0.467	0.001	*				0.652	0.035
GgaAffx.26403	chr8	similar to Tpr	ENSGALT00000008185.1	-0.078	0.04					0.155	0.021
GgaAffx.26492	chr8	amylo-1, 6-glucosidase, 4-alpha-glucanotransferase (glycogen debranching enzyme, glycogen storage disease type III)	ENSGALT00000008682.1	-0.173	0.002	*				0.093	0.013
GgaAffx.26501	chr4	Hypothetical protein, clone 11d15	ENSGALT00000008713.1	-0.098	0.046					0.121	0.046
GgaAffx.2674	chrZ	angiogenic factor with G patch and FHA domains 1	ENSGALT00000006867.1	0.557	0	*				0.527	0.002
GgaAffx.26777	chr12	thioredoxin reductase 3	ENSGALT00000009995.1	-0.157	0.011		-0.113	0.049
GgaAffx.2848	chr17	similar to Kynurenine--oxoglutarate transaminase I (Kynurenine aminotransferase I) (KATI) (Glutamine--phenylpyruvate transaminase) (Glutamine transaminase K) (GTK) (Cysteine-S-conjugate beta-lyase)	ENSGALT00000007325.1	-1.011	0.014		-0.455	0.027
GgaAffx.3403	chrZ	similar to hypothetical protein FLJ33868	ENSGALT00000008700.1	0.724	0.007					0.384	0.049
GgaAffx.3415	chrZ	zinc finger, DHHC-type containing 21	ENSGALT00000008730.1	0.796	0.001	*	0.608	0.029
GgaAffx.3615	chr13	similar to SMF protein	ENSGALT00000009267.1	0.146	0.027		-0.413	0.046
GgaAffx.4840	chr9	similar to hypothetical protein MGC42174	ENSGALT00000012599.1	-0.252	0.01					-0.196	0.02
GgaAffx.5586	chrZ	similar to Synaptotagmin IV (SytIV)	ENSGALT00000014456.1	0.263	0.002	*				0.695	0.03
GgaAffx.5706	chr7	titin	ENSGALT00000014696.1	0.64	0.044					0.243	0.012
GgaAffx.6322	chr4	---	ENSGALT00000016354.1	-1.063	0.038		0.452	0.01
GgaAffx.7983	chrZ	similar to transducin-like enhancer protein 1; enhancer of split groucho 1; transducin-like enhancer of split 1; transducin-like enhancer of split 1, homolog of Drosophila E(sp1)	ENSGALT00000020537.1	0.461	0.001	*	0.366	0.022
GgaAffx.7993	chrZ	---	ENSGALT00000020569.1	0.498	0	*				0.355	0.001	*
GgaAffx.8229	chr1	---	ENSGALT00000021204.1	-0.412	0.005					-0.345	0.028
GgaAffx.8637	chr13	similar to Chromosome 5 open reading frame 5	ENSGALT00000009865.1	-0.118	0.042					0.199	0.02
GgaAffx.8873	chr3	Transcribed locus, weakly similar to NP_006611.1 HBS1-like [Homo sapiens]	ENSGALT00000022632.1	0.1	0.023					0.18	0.013
GgaAffx.9284	chrZ	multiple C2 domains, transmembrane 1	ENSGALT00000023638.1	0.384	0.004					0.593	0.014
GgaAffx.9300	chrZ	similar to Calpain inhibitor (Calpastatin) (Sperm BS-17 component)	ENSGALT00000023659.1	0.299	0.031					0.281	0	*
GgaAffx.9341	chrZ	similar to Mitogen-activated protein kinase kinase kinase 1 (MAPK/ERK kinase kinase 1) (MEK kinase 1) (MEKK 1)	ENSGALT00000023732.1	0.444	0	*				0.29	0.01
GgaAffx.9351	chrZ	similar to Zinc finger SWIM domain containing protein 6	ENSGALT00000000329.1	-0.556	0.007					-0.369	0.039
GgaAffx.9361	chrZ	similar to hypothetical protein	ENSGALT00000023774.1	0.549	0	*				0.555	0	*
GgaAffx.9430	chr3	similar to hairy/enhancer-of-split related with YRPW motif 2; gridlock; HES-related repressor protein 1	ENSGALT00000023951.1	-0.504	0.042					-0.351	0.037
GgaAffx.9480	chrZ	similar to actin-binding protein	ENSGALT00000024081.1	0.149	0	*				0.376	0.001	*
GgaAffx.9494	chrZ	similar to KIAA0888 protein	ENSGALT00000024106.1	0.134	0.027					-0.524	0.043
GgaAffx.9533	chr3	Finished cDNA, clone ChEST764j17	ENSGALT00000024218.1	-0.464	0.024					0.325	0.007
GgaAffx.9565	chrZ	similar to protein tyrosine phosphatase, receptor type, D isoform 2 precursor; protein tyrosine phosphatase, receptor type, delta polypeptide; protein tyrosine phosphatase delta	ENSGALT00000024294.1	0.394	0.026					0.453	0.033
GgaAffx.9584	chrZ	adipose differentiation-related protein	ENSGALT00000024341.1	0.704	0	*				0.666	0	*
GgaAffx.9585	chrZ	similar to family with sequence similarity 29, member A	ENSGALT00000024342.1	0.78	0.003					0.991	0	*
GgaAffx.9592	chrZ	ADAMTS-like 1	ENSGALT00000024352.1	0.277	0.038					0.33	0.009
GgaAffx.9598	chrZ	PC4 and SFRS1 interacting protein 1	ENSGALT00000024372.1	0.362	0	*				0.351	0.005
GgaAffx.9643	chrZ	proprotein convertase subtilisin/kexin type 5	ENSGALT00000024469.1	0.261	0.019		-0.336	0.022
GgaAffx.9658	chrZ	similar to vacuolar protein sorting 13A isoform B; chorein; chorea acanthocytosis	ENSGALT00000024489.1	0.493	0.006					0.612	0.001	*
GgaAffx.9662	chrZ	guanine nucleotide binding protein (G protein), q polypeptide	ENSGALT00000024493.1	0.292	0.002					0.434	0.048
GgaAffx.9722	chrZ	---	ENSGALT00000024640.1	0.475	0	*				0.336	0.001	*
GgaAffx.9807	chrZ	similar to golgi-associated microtubule-binding protein HOOK3; hook3 protein	ENSGALT00000024828.1	0.275	0.006					0.356	0.019
GgaAffx.9927	chrZ	similar to AASA9217	ENSGALT00000025119.1	0.803	0	*				0.695	0	*
GgaAffx.9996	chrZ	similar to sushi domain containing 1	ENSGALT00000025287.1	0.768	0.001	*				0.312	0.003
Gga.10003	chr14	Finished cDNA, clone ChEST222h2	BU265337				-0.218	0.026		0.113	0.048
Gga.102	chrZ	ATP-binding cassette, sub-family A (ABC1), member 1	NM_204145.1				0.339	0.003		0.282	0.023
Gga.1022	chr5	glutathione transferase zeta 1 (maleylacetoacetate isomerase)	BX930489.1				-0.21	0.035		-0.215	0.009
Gga.10334	chrZ	similar to glutamate transporter	BU350215				-0.45	0.001	*	-0.727	0.011
Gga.10449	chr21	Finished cDNA, clone ChEST907p19	BX933798.2				-0.068	0.008		-0.099	0.004
Gga.10791	chrZ	collagen, type IV, alpha 3 (Goodpasture antigen) binding protein	BX929551.2				0.647	0.004		0.566	0.005
Gga.1084	chr17	Finished cDNA, clone ChEST217m11	BU432866				-0.554	0	*	-0.527	0.005
Gga.11220	chr8	Finished cDNA, clone ChEST760i14	BX930038.1				-0.203	0.034		0.369	0.018
Gga.1146	chr7	Sjogren syndrome antigen B (autoantigen La)	NM_204580.1				-0.316	0.005		0.164	0.015
Gga.11641	chr14	Finished cDNA, clone ChEST164d10	BU418232				0.11	0.036		-0.115	0.004
Gga.12090	chr1	Finished cDNA, clone ChEST26l13	BX936024.2				-0.887	0.003		-0.969	0	*
Gga.12303	chr21	Finished cDNA, clone ChEST350i3	BU307979				-0.189	0.001		-0.087	0.038
Gga.12544	chr18	similar to Hypothetical protein FLJ10970	BX932919.1				0.578	0	*	0.3	0.002	*
Gga.12600	chrZ	complement component 7	BU457537				0.557	0.009		0.778	0	*
Gga.12607	chr1	DEAD (Asp-Glu-Ala-Asp) box polypeptide 3, X-linked	BU466924				-0.109	0.018		0.112	0.001	*
Gga.12853	chrZ	transmembrane protein 38B	BX950655.2				0.158	0.037		0.262	0.002	*
Gga.12871	chr17	ubiquitin specific peptidase 20	BU231244				-0.71	0.001		-0.419	0.003
Gga.12879	chr14	Finished cDNA, clone ChEST891j19	BU371488				0.294	0.02		-0.299	0.039
Gga.1313	chr5	spleen focus forming virus (SFFV) proviral integration oncogene spi1	NM_205023.1				0.24	0.03		-0.284	0.01
Gga.13246	chr12	Finished cDNA, clone ChEST405a9	BU328972				-0.413	0.016		0.336	0.027
Gga.1329	chr5	aryl hydrocarbon receptor nuclear translocator-like	AF246957.1				-0.144	0.009		0.137	0.046
Gga.13402	chr19	Finished cDNA, clone ChEST829i17	CR352588.1				-0.34	0.018		-0.293	0.018
Gga.13413	chr13	Finished cDNA, clone ChEST493j20	CR387089.1				-0.247	0.001	*	-0.229	0.012
Gga.13585	chr18	family with sequence similarity 20, member A	BX934750.1				0.175	0.042		0.18	0.033
Gga.13630	chrZ	Finished cDNA, clone ChEST85i14	CR338965.1				0.827	0	*	0.38	0.002	*
Gga.14011	chr13	hypothetical gene supported by CR353602; CR391046	BU373556				0.265	0.031		-0.134	0.044
Gga.14052	chr28	Finished cDNA, clone ChEST2m10	CR353383.1				-0.314	0.007		-0.197	0.012
Gga.14983	chr14	Finished cDNA, clone ChEST248b13	BU219734				-0.191	0.03		-0.188	0.032
Gga.14999	chr3	Finished cDNA, clone ChEST365o3	BU250875				0.185	0.041		0.144	0.048
Gga.1558	chrZ	Finished cDNA, clone ChEST432k23	BX935933.1				0.543	0	*	0.778	0	*
Gga.15772	chrZ	similar to CG1453-PA	CN229785				0.556	0.017		0.687	0.005
Gga.15790	chr16	Finished cDNA, clone ChEST337g13	CR386543.1				-0.149	0.045		-0.169	0.024
Gga.16037	chr20	Finished cDNA, clone ChEST64d13	CR385811.1				-0.179	0.035		0.181	0.004
Gga.16092	chr5	Finished cDNA, clone ChEST357i21	BU339949				-0.238	0.015		0.135	0.038
Gga.16141	chr2	Finished cDNA, clone ChEST838e22	BU236705				-0.222	0.009		0.171	0.021
Gga.16151	chr11	Finished cDNA, clone ChEST328k6	CR387887.1				0.138	0.033		0.234	0.046
Gga.16320	chr9	WD repeat and FYVE domain containing 1	CR385476.1				0.202	0.002		0.133	0.049
Gga.16487	chr1	RAS p21 protein activator 3	CR387486.1				-0.17	0.038		0.17	0.016
Gga.1672	chr1	GC-rich sequence DNA-binding factor candidate	BU231648				-0.21	0.043		0.27	0.018
Gga.16753	chr21	TAR DNA binding protein	BU247459				-0.16	0.039		0.137	0.027
Gga.16769	chrZ	Finished cDNA, clone ChEST317e4	BU378710				0.619	0	*	0.827	0.001	*
Gga.16873	chr1	Finished cDNA, clone ChEST927g4	BU112810				-0.406	0.009		0.261	0.05
Gga.17032	chrZ	Finished cDNA, clone ChEST653d12	AJ442989				0.653	0.003		0.621	0.03
Gga.17239	chr1	Finished cDNA, clone ChEST967a2	BU364470				-1.97	0.001		0.216	0.042
Gga.17434	chr2	Finished cDNA, clone ChEST935l6	BU232517				-0.689	0.031		-0.524	0.007
Gga.17506	chr7	Finished cDNA, clone ChEST606d7	BU141436				-0.133	0.039		0.103	0.045
Gga.17518	chr2	Finished cDNA, clone ChEST111c17	BU387816				-0.322	0.016		0.247	0.03
Gga.1762	chr6	Cohesin complex subunit (SMC3 gene)	NM_204517.1				-0.219	0.002		0.161	0.03
Gga.17625	chr1	Finished cDNA, clone ChEST201b11	CF255274				-0.222	0.037		0.179	0.031
Gga.18968	chr4	Finished cDNA, clone ChEST661b11	BU474814				-0.2	0.022		-0.097	0.042
Gga.18973	chrZ	similar to CDW92 antigen; CD92 protein; choline transporter-like protein 1	BU425721				0.611	0	*	0.49	0.003
Gga.18985	chr5	Finished cDNA, clone ChEST209a9	BU388501				-0.368	0.01		0.239	0.001	*
Gga.19121	chr20	Similar to CBP3 (LOC419139), mRNA	CR406839.1				-0.26	0.027		0.147	0.024
Gga.19135	chrZ	Finished cDNA, clone ChEST807d11	BU200584				0.481	0.05		0.357	0.035
Gga.19731	chrZ	Finished cDNA, clone ChEST904h24	BU208809				0.438	0	*	0.516	0	*
Gga.19813	chrZ	Finished cDNA, clone ChEST927a16	BU444440				0.353	0.006		0.409	0.002	*
Gga.2180	chrZ	LOC427378	BU458317				0.509	0.004		0.439	0.01
Gga.261	chrZ	prolactin receptor	AF051808.1				0.6	0.023		0.721	0.044
Gga.2900	chr18	hypothetical gene supported by BX933423	AJ395083				-0.215	0.009		0.05	0.038
Gga.3199	chr11	matrix metallopeptidase 2 (gelatinase A, 72kDa gelatinase, 72kDa type IV collagenase)	NM_204420.1				0.219	0.003		0.343	0.029
Gga.3329	chr4	solute carrier family 20 (phosphate transporter), member 2	BU393238				0.161	0.019		0.247	0.023
Gga.3867	chr22	prion protein (p27-30) (Creutzfeldt-Jakob disease, Gerstmann-Strausler-Scheinker syndrome, fatal familial insomnia)	NM_205465.1				0.217	0.035		-0.088	0.03
Gga.4039	chr2	insulin-like growth factor 2 mRNA binding protein 3	AJ455353				-0.115	0.002		-0.07	0.033
Gga.4218	chr1	ubiquitin-fold modifier 1	BX260045				-0.139	0.042		0.161	0.012
Gga.4248	chrZ	Adipose lipoprotein lipase (EC 3.1.1.34)	BU255344				0.208	0.025		0.275	0	*
Gga.4329	chrZ	growth hormone receptor	M74057.1				0.494	0.007		0.266	0.038
Gga.4454	chr3	calmodulin 2 (phosphorylase kinase, delta)	NM_205005.1				-0.081	0.019		0.079	0.01
Gga.4548	chr18	DEAD (Asp-Glu-Ala-Asp) box polypeptide 5	BU139117				-0.114	0.01		0.055	0.002	*
Gga.4607	chrZ	similar to adenylate kinase 3 alpha like; adenylate kinase 6	BU199650				0.187	0.013		-0.471	0	*
Gga.4622	chr8	similar to calponin 3; calponin, acidic	BU408935				-0.077	0.044		0.07	0.027
Gga.4636	chr2	septin 7	BU353239				-0.075	0.035		0.09	0.009
Gga.4699	chr5	similar to golgi-associated protein GCP360	BU471540				-0.329	0.041		0.526	0.011
Gga.4724	chr1	tumor rejection antigen (gp96) 1	AF387865.1				-0.111	0.043		0.128	0.018
Gga.4728	chr3	hypothetical protein LOC395778	CF250676				0.322	0.012		0.24	0.025
Gga.4770	chr18	H3 histone, family 3B (H3.3B)	NM_205296.1				-0.06	0.041		0.041	0.048
Gga.4814	chr5	AHA1, activator of heat shock 90kDa protein ATPase homolog 1 (yeast)	BX935859.1				-0.177	0.001	*	-0.151	0.008
Gga.4858	chr10	proteasome (prosome, macropain) subunit, alpha type, 4	BU313237				-0.103	0.026		-0.093	0.012
Gga.5472	chr23	similar to adenylate kinase (EC 2.7.4.3) 2A, mitochondrial - bovine	CR353871.1				-0.165	0.036		-0.123	0.005
Gga.5513	chr1	nucleolar protein 1, 120kDa	BX261830				-0.209	0.016		-0.113	0.043
Gga.566	chrZ	integrin, alpha 1	NM_205069.1				0.34	0	*	0.331	0.002	*
Gga.5750	chr2	ADP-ribosylation factor 1	CN210878				-0.097	0.011		0.073	0.025
Gga.6000	chr21	UbiA prenyltransferase domain containing 1	BU279418				-0.196	0.006		-0.099	0.001	*
Gga.6262	chr2	Transcribed locus	BU469986				-0.291	0.001		-0.152	0.037
Gga.6283	chr1	LSM8 homolog, U6 small nuclear RNA associated (S. cerevisiae)	CR390408.1				-0.32	0.025		0.192	0.03
Gga.6333	chr4	centrin, EF-hand protein, 1	BX933907.1				-0.46	0.001	*	-0.291	0.004
Gga.7084	chr5	similar to son of sevenless homolog 2; son of sevenless (Drosophilia) homolog 2; guanine nucleotide exchange factor; guanine nucleotide releasing factor	AJ393708				-0.2	0.013		-0.134	0.005
Gga.7155	chr4	BRCA1/BRCA2-containing complex, subunit 3	BX934515.1				-0.115	0.005		-0.151	0.036
Gga.7409	chr2	CCR4-NOT transcription complex, subunit 10	BU214731				-0.485	0	*	-0.174	0.023
Gga.7415	chr1	Finished cDNA, clone ChEST556k18	BU212378				0.252	0.017		-0.194	0.011
Gga.7420	chr28	---	BU390456				-0.236	0.005		-0.209	0.029
Gga.7617	chrZ	Transcribed locus	BU361519				0.544	0.011		0.4	0.01
Gga.7700	chr4	Transcribed locus	BX275974				0.143	0.029		0.121	0.026
Gga.7882	chr2	Finished cDNA, clone ChEST712j20	CR389802.1				-0.12	0.031		-0.113	0.041
Gga.8008	chrZ	Transcribed locus	BU217432				0.953	0.002		0.655	0	*
Gga.8117	chr5	similar to vesicle transport through interaction with t-SNAREs 1B; vesicle-associated soluble NSF attachment protein receptor; v-SNARE	BU238908				-0.13	0.027		-0.117	0.026
Gga.8326	chr4	Transcribed locus	BU398458				0.242	0.015		0.243	0.049
Gga.8327	chr9	fragile X mental retardation, autosomal homolog 1	BU410841				-0.199	0.044		0.179	0.005
Gga.8548	chr8	basic transcription factor 3-like 4	AL585207				-0.12	0.039		0.063	0.013
Gga.8768	chr14	Sterile alpha motif domain containing 13 (SAMD13), mRNA	BU329503				-0.14	0.002		-0.041	0.025
Gga.89	chr11	Cadherin	AF098468.1				-0.482	0.002		-0.488	0.001	*
Gga.8908	chr12	thioredoxin reductase 3	CD727517				-0.15	0.007		-0.066	0.048
Gga.9076	chr3	cyclin C	BU135110				-0.105	0.046		0.151	0.01
Gga.9233	chrZ	Growth hormone receptor	BU231940				0.235	0.015		0.295	0.001	*
Gga.9654	chrZ	Finished cDNA, clone ChEST297n7	BX935035.1				0.565	0.004		0.465	0.02
Gga.9769	chrZ	similar to chromosome 18 open reading frame 25	BX931744.2				0.553	0.001		0.598	0.009
Gga.9887	chr4	transforming, acidic coiled-coil containing protein 3	BX262585				-0.127	0.036		0.072	0.042
Gga.9969	chr5	alkB, alkylation repair homolog 3 (E. coli)	BU350152				0.147	0.027		0.109	0.017
GgaAffx.11457	chr28	acidic (leucine-rich) nuclear phosphoprotein 32 family, member B	AJ719354				-0.132	0.019		0.063	0.031
GgaAffx.11480	chr1	ubiquitin-fold modifier 1	AJ719377				-0.211	0.026		0.171	0.011
GgaAffx.11662	chr7	GTP-binding protein 9 (putative)	AJ719559				-0.223	0.004		-0.129	0.003
GgaAffx.11682	chr3	tyrosine 3-monooxygenase/tryptophan 5-monooxygenase activation protein, theta polypeptide	AJ719453				-0.071	0.034		0.046	0.048
GgaAffx.11694	chr3	similar to chromosome 6 open reading frame 111; SR rich protein	AJ719591				-0.298	0.013		0.274	0.019
GgaAffx.11769	chr25	ubiquilin 4	AJ719666				-0.22	0.01		-0.224	0.002	*
GgaAffx.11805	chr14	similar to chromosome 7 open reading frame 28B; CGI-43 like protein; H_DJ1163J12.2	AJ719702				-0.131	0.012		-0.053	0.029
GgaAffx.11958	chr18	nucleolar protein 11	AJ719855				-0.417	0	*	-0.129	0.031
GgaAffx.12026	chr1	similar to forkhead box M1 /// forkhead box M1	AJ719923				-0.273	0.004		0.119	0.032
GgaAffx.12793	chr18	similar to cisplatin resistance-associated overexpressed protein	AJ720690				-0.393	0.035		0.373	0.024
GgaAffx.13007	chr10	COP9 constitutive photomorphogenic homolog subunit 2 (Arabidopsis)	AJ720904				-0.188	0.015		0.132	0.004
GgaAffx.13015	chr4	heterogeneous nuclear ribonucleoprotein D-like	AJ720912				-0.281	0.022		0.118	0.046
GgaAffx.155	chrZ	similar to Alpha-mannosidase II (Mannosyl-oligosaccharide 1,3-1,6-alpha-mannosidase) (MAN II) (Golgi alpha-mannosidase II) (Mannosidase alpha class 2A member 1)	ENSGALT00000000334.1				0.339	0.003		0.208	0.019
GgaAffx.1763	chr13	similar to FLJ00258 protein	ENSGALT00000004262.1				-0.407	0.014		-0.116	0.032
GgaAffx.20301	chrZ	Finished cDNA, clone ChEST819a3	CR524314.1				0.273	0.008		0.312	0.001	*
GgaAffx.20467	chr2	Finished cDNA, clone ChEST657k3	CR524148.1				-0.383	0.001	*	-0.261	0.009
GgaAffx.20833	chr12	similar to bassoon; zinc finger protein 231; neuronal double zinc finger protein	CR523782.1				0.18	0.046		-0.175	0.041
GgaAffx.20882	chr10	transcription factor 12 (HTF4, helix-loop-helix transcription factors 4)	CR523733.1				-0.178	0.005		0.088	0.032
GgaAffx.20951	chr8	Finished cDNA, clone ChEST828b7	CR523664.1				-0.301	0.02		0.206	0.021
GgaAffx.21101	chr10	COP9 constitutive photomorphogenic homolog subunit 2 (Arabidopsis)	CR523514.1				-0.12	0.032		0.099	0.004
GgaAffx.21104	chr1	Finished cDNA, clone ChEST75d24	CR523511.1				0.124	0.009		-0.128	0.021
GgaAffx.21159	chr1	Finished cDNA, clone ChEST985f11	CR523456.1				-0.097	0.041		0.111	0.038
GgaAffx.21421	chr9	presenilin associated, rhomboid-like	CR523194.1				-0.162	0.043		-0.091	0.009
GgaAffx.21769	chrZ	lipoprotein lipase	NM_205282.1				0.284	0.009		0.503	0	*
GgaAffx.22643	chr17	similar to RIKEN cDNA 2610528K11	ENSGALT00000001402.1				-0.596	0.031		-0.387	0.039
GgaAffx.23158	chrZ	Transcribed locus, strongly similar to NP_037164.2 solute carrier family 1 (neuronal/epithelial high affinity glutamate transporter, system Xag), member 1 [Rattus norvegicus]	ENSGALT00000016558.1				-1.227	0	*	-1.244	0	*
GgaAffx.23242	chr8	similar to FLJ11588 protein	ENSGALT00000017109.1				-0.243	0.037		-0.16	0.008
GgaAffx.23543	chr8	similar to Rab geranylgeranyltransferase, beta subunit	ENSGALT00000018575.1				-0.18	0.007		0.114	0.021
GgaAffx.23767	chr2	similar to KIAA0342 protein	ENSGALT00000019695.1				-0.108	0.041		0.284	0.027
GgaAffx.24375	chr21	similar to group IIE secreted phospholipase A2	ENSGALT00000022929.1				-0.612	0	*	-1.059	0	*
GgaAffx.24534	chrZ	similar to Complement component C7 precursor	ENSGALT00000023947.1				1.213	0.003		1.16	0	*
GgaAffx.24648	chrZ	similar to ring finger protein 38 isoform 3	ENSGALT00000024714.1				0.385	0	*	0.518	0	*
GgaAffx.24850	chr2	similar to hypothetical protein	ENSGALT00000025949.1				-0.235	0.004		0.33	0.023
GgaAffx.25186	chr1	similar to solute carrier family 35, member F2	ENSGALT00000027727.1				-0.333	0.042		-0.381	0.029
GgaAffx.25365	chr15	catechol-O-methyltransferase	ENSGALT00000003148.1				-0.122	0.048		0.142	0.031
GgaAffx.26068	chr6	heterogeneous nuclear ribonucleoprotein H3 (2H9)	ENSGALT00000006294.1				-0.182	0.001		0.081	0.029
GgaAffx.26257	chr21	similar to deleted in neuroblastoma 5; hypothetical protein C230078B22	ENSGALT00000000731.1				-0.261	0.034		-0.17	0.011
GgaAffx.26466	chr8	leucine rich repeat containing 39	ENSGALT00000008474.1				0.233	0.016		0.138	0.015
GgaAffx.26502	chrZ	similar to embryonic blastocoelar extracellular matrix protein precursor	ENSGALT00000008723.1				0.556	0.004		0.574	0	*
GgaAffx.26616	chr4	similar to synapse-associated protein 102; discs large homolog 3; discs large homolog 3 (Drosophila)	ENSGALT00000009345.1				-0.127	0.029		0.131	0.049
GgaAffx.2796	chr10	similar to Munc13-3	ENSGALT00000007208.1				-0.327	0.007		0.329	0.005
GgaAffx.3738	chr19	similar to PITPNM family member 3; PYK2 N-terminal domain-interacting receptor 1; retinal degeneration B alpha 3 (Drosophila)	ENSGALT00000009671.1				-0.387	0.037		0.342	0.009
GgaAffx.4388	chr7	---	ENSGALT00000011356.1				-0.328	0.019		0.202	0.005
GgaAffx.5039	chr10	similar to KIAA0925 protein	ENSGALT00000013051.1				0.261	0.026		-0.123	0.04
GgaAffx.5094	chr3	---	ENSGALT00000013190.1				0.428	0.02		0.344	0.009
GgaAffx.512	chr23	---	ENSGALT00000001134.1				-0.375	0.028		-0.254	0.023
GgaAffx.5672	chr8	similar to zinc finger, ZZ domain containing 3	ENSGALT00000014619.1				-0.217	0.031		0.286	0.03
GgaAffx.5729	chr3	similar to MGC53127 protein	ENSGALT00000014759.1				-0.474	0.017		-0.3	0.026
GgaAffx.5901	chr4	guanylate cyclase 1, soluble, alpha 3	ENSGALT00000015234.1				-0.442	0.044		0.167	0.017
GgaAffx.6511	chr4	Fraser syndrome 1	ENSGALT00000016795.1				-0.418	0	*	-0.141	0.015
GgaAffx.7647	chr4	---	ENSGALT00000019706.1				0.393	0.035		-0.17	0.038
GgaAffx.8211	chr1	similar to CXYorf1-related protein	ENSGALT00000021169.1				0.276	0.018		0.197	0.031
GgaAffx.8401	chr2	ankyrin repeat and sterile alpha motif domain containing 6	ENSGALT00000021557.1				0.508	0.016		0.303	0.03
GgaAffx.858	chr27	zinc finger protein 652	ENSGALT00000001955.1				0.721	0	*	0.255	0.003
GgaAffx.8660	chr4	similar to FAT gene product	ENSGALT00000022107.1				-0.228	0.033		0.3	0.004
GgaAffx.8982	chrZ	nucleolar protein family 6 (RNA-associated)	ENSGALT00000022917.1				0.275	0.035		0.267	0.042
GgaAffx.9336	chrZ	similar to gp130-like monocyte receptor; soluble type I cytokine receptor CRL3; GP130 like receptor	ENSGALT00000023725.1				0.709	0.001		0.505	0.002	*
GgaAffx.9358	chrZ	similar to Ran binding protein 11	ENSGALT00000023772.1				0.554	0.011		0.667	0	*
GgaAffx.9474	chr1	similar to DNA polymerase theta isoform 1; polymerase (DNA-directed), theta	ENSGALT00000024074.1				-0.291	0.035		0.432	0.005
GgaAffx.9624	chrZ	similar to transmembrane protein 2	ENSGALT00000024427.1				0.212	0.019		0.25	0.049
Gga.1000	chr1	B-cell receptor-associated protein 29	BU136335	-0.048	0.025
Gga.10031	chr3	Finished cDNA, clone ChEST949m4	CK607149	0.245	0.044
Gga.10076	chr13	Finished cDNA, clone ChEST329k3	BU235308	-0.374	0.005
Gga.10078	chr24	Finished cDNA, clone ChEST981a1	BX935659.1	-0.401	0.022
Gga.10108	chr6	annexin A8-like 1	BU459440	-0.782	0.026
Gga.10122	chr4	Finished cDNA, clone ChEST253b7	BX935465.2	0.276	0.047
Gga.10125	chr7	similar to Fas apoptotic inhibitory molecule 1 (rFAIM)	BU287213	0.179	0.023
Gga.10142	chr1	Finished cDNA, clone ChEST901m12	BX935391.2	0.201	0.03
Gga.10146	chr1	similar to RIKEN cDNA 2610528E23	BU477622	-0.274	0.041
Gga.10176	chr4	Finished cDNA, clone ChEST368e16	CN603266	0.316	0.017
Gga.1019	chr1	Finished cDNA, clone ChEST270m22	BU387725	0.291	0.031
Gga.10199	chr11	trinucleotide repeat containing 9	BU130601	-0.927	0.036
Gga.10317	chr18	Finished cDNA, clone ChEST674c20	BX934416.2	-0.199	0.026
Gga.10322	chr3	exportin 5	BU269307	-0.21	0	*
Gga.10340	chr14	Finished cDNA, clone ChEST187e7	BU213763	-0.953	0.045
Gga.10350	chr10	Finished cDNA, clone ChEST44l4	BX934310.2	0.288	0.036
Gga.10398	chrZ	Finished cDNA, clone ChEST445k17	BU396454	0.867	0	*
Gga.10492	chr20	engulfment and cell motility 2	BU277490	-0.062	0.016
Gga.10525	chrZ	similar to actin-binding protein	BU339601	0.195	0.022
Gga.10527	chrZ	similar to Cyclin G-associated kinase	BU208562	0.435	0.017
Gga.10532	chr23	Finished cDNA, clone ChEST667m11	BX933440.1	0.127	0.049
Gga.10579	chr1	interleukin 17 receptor A	BI392763	0.227	0.044
Gga.10593	chr18	regulator of G-protein signalling 9	BU314504	0.252	0.046
Gga.10637	chr25	Finished cDNA, clone ChEST908a4	BX933108.1	-0.481	0.048
Gga.10687	chr2	zinc finger, MYND domain containing 11	BU335217	-0.151	0.015
Gga.10733	chrZ	Finished cDNA, clone ChEST481f8	BU351387	0.195	0.045
Gga.10759	chr1	Finished cDNA, clone ChEST739g11	BU201126	-0.153	0.01
Gga.10787	chr3	similar to Jun dimerization protein p21SNFT	BX932508.1	0.438	0.017
Gga.10807	chrZ	Finished cDNA, clone ChEST632b19	BU425476	0.427	0.021
Gga.10815	chr1	Finished cDNA, clone ChEST99i16	BU110280	0.496	0.002
Gga.10818	chr1	similar to Gag-Pro-Pol protein /// similar to polymerase /// similar to Gag-Pro-Pol protein /// similar to Gag-Pro-Pol-Env protein /// similar to polymerase /// similar to Gag-Pro-Pol protein /// similar to Gag-Pro-Pol protein /// similar to beta(1,6)-N-acetylglucosaminyltransferase V isoform 1; N-acetylglucosaminyltransferase IX; beta(1,6)-N-acetylglucosaminyltransferase V /// similar to protease	BU446617	-0.382	0.035
Gga.10952	chr1	similar to von Willebrand factor	BU323363	-0.503	0.013
Gga.10955	chrZ	Finished cDNA, clone ChEST391b6	BX931555.1	0.592	0	*
Gga.11004	chrZ	similar to ribonucleoprotein	BX931268.1	0.851	0	*
Gga.11163	chr18	coilin	BX930401.1	-0.152	0.04
Gga.11207	chr4	acyl-CoA synthetase long-chain family member 4	BU392748	0.203	0.025
Gga.11286	chr3	Finished cDNA, clone ChEST742e16	BU351912	0.313	0.048
Gga.11366	chr14	Finished cDNA, clone ChEST37n19	BX935915.1	0.339	0.014
Gga.11380	chrZ	similar to FRMD3 protein	BX933020.1	0.266	0.01
Gga.11424	chr1	similar to Bzrp-prov protein	BU461336	0.295	0.005
Gga.11430	chr2	proenkephalin	BU351001	0.061	0.033
Gga.11524	chr6	Transcribed locus	CK608496	0.091	0.014
Gga.11548	chr5	Finished cDNA, clone ChEST443l21	CK612253	-0.113	0.016
Gga.11589	chr14	myosin XVA	BU437026	0.187	0.002
Gga.11596	chr27	zinc finger protein 183	BU126963	-0.11	0.005
Gga.1161	chr24	succinate dehydrogenase complex, subunit D, integral membrane protein	BU251246	-0.339	0.037
Gga.11610	chr3	similar to Bcl-2-like protein 11 (Bcl2 interacting mediator of cell death)	CK606849	0.67	0.017
Gga.11625	chr14	similar to Mu-crystallin homolog (NADP-regulated thyroid-hormone binding protein)	BU362327	0.103	0.048
Gga.11660	chr17	Finished cDNA, clone ChEST207o18	BX931144.2	-0.286	0.023
Gga.11681	chr8	synovial sarcoma, X breakpoint 2 interacting protein	BU219962	0.493	0.02
Gga.1169	chr9	Finished cDNA, clone ChEST548p12	CR385239.1	-0.18	0.049
Gga.11701	chr1	mediator of RNA polymerase II transcription, subunit 4 homolog (S. cerevisiae)	BU476202	0.142	0.049
Gga.11795	chr3	similar to C6orf37	BU427843	-0.54	0.008
Gga.11829	chr8	Finished cDNA, clone ChEST433c9	BX933540.2	-0.346	0.025
Gga.11864	chr1	Finished cDNA, clone ChEST530m8	BX935537.2	-0.694	0.014
Gga.11869	chr4	pyrophosphatase (inorganic) 2	BU124538	-0.119	0.026
Gga.11912	chrZ	similar to Azi2 protein	BU353408	0.712	0	*
Gga.11927	chr1	carboxypeptidase M	BX935129.1	-0.316	0.004
Gga.11971	chr6	zinc finger protein, subfamily 1A, 5 (Pegasus)	BX934361.2	-0.328	0.015
Gga.11987	chr1	WAS protein family, member 3	BU285276	-0.616	0.003
Gga.12012	chr24	similar to RIKEN cDNA C030004A17 isoform 1	BU458660	-0.213	0.021
Gga.12015	chrZ	Finished cDNA, clone ChEST39c24	BU314372	0.397	0.022
Gga.12096	chr19	vitamin K epoxide reductase complex, subunit 1-like 1	BX930449.1	0.196	0.034
Gga.122	chr11	craniofacial development protein 1	BU377939	-0.071	0.023
Gga.1221	chr4	Wolf-Hirschhorn syndrome candidate 1	BU432014	0.377	0.016
Gga.1226	chr6	paladin	NM_204109.1	-0.126	0.04
Gga.12279	chr2	replication protein A3, 14kDa	BX931405.1	0.239	0.03
Gga.1231	chrZ	Transcribed locus, strongly similar to XP_424704.1 PREDICTED: similar to hypothetical protein FLJ22344 [Gallus gallus]	BU448173	0.407	0	*
Gga.12322	chr19	neurofibromin 1 (neurofibromatosis, von Recklinghausen disease, Watson disease)	BU271309	0.493	0.044
Gga.12330	chr14	solute carrier family 5 (sodium/glucose cotransporter), member 11	BX931813.2	-0.439	0.001	*
Gga.12431	chr2	myeloid/lymphoid or mixed-lineage leukemia (trithorax homolog, Drosophila); translocated to, 10	BX931920.1	0.256	0.036
Gga.12438	chr2	exosome component 7	BU277736	0.183	0.026
Gga.12454	chrZ	relaxin 3	BU435007	-0.945	0	*
Gga.12481	chr7	protein tyrosine phosphatase-like (proline instead of catalytic arginine), member b	CR352863.1	0.095	0.027
Gga.125	chr8	riboflavin-binding protein	NM_205463.1	0.482	0.003
Gga.12510	chr27	similar to keratin 10; cytokeratin 10	BX932871.2	-0.62	0.013
Gga.12528	chr15	Finished cDNA, clone ChEST462f2	BU463865	-0.102	0.004
Gga.12542	chr5	---	BX931033.1	-0.364	0.044
Gga.12549	chr3	similar to hypothetical protein 4833421E05Rik	BU294888	-0.117	0.018
Gga.12583	chr15	Finished cDNA, clone ChEST794h20	BU379056	0.278	0.025
Gga.12627	chrZ	Transcribed locus	BU461086	0.313	0.012
Gga.12657	chr4	RAB28, member RAS oncogene family	BU288988	-0.33	0.042
Gga.1266	chr23	Finished cDNA, clone ChEST697e23	BU238602	-0.192	0.009
Gga.12696	chr6	Finished cDNA, clone ChEST671m14	BU217993	-0.585	0.047
Gga.12774	chr20	Finished cDNA, clone ChEST523o19	BX950493.2	0.142	0.007
Gga.12811	chr26	NUAK family, SNF1-like kinase, 2	BX950299.1	-0.35	0.031
Gga.12842	chr6	hyaluronan binding protein 2	BU444823	0.616	0.006
Gga.12930	chr1	Finished cDNA, clone ChEST209f22	CR391168.1	-0.394	0.03
Gga.12935	chr4	vacuolar protein sorting 24 homolog (S. cerevisiae)	BU332657	-0.109	0.036
Gga.13010	chr9	Finished cDNA, clone ChEST755f3	CR406365.1	-0.187	0.048
Gga.13015	chr2	Finished cDNA, clone ChEST491l4	BU216019	-0.202	0.015
Gga.13018	chr25	Finished cDNA, clone ChEST917p16	CN232679	0.247	0.023
Gga.13094	chr6	Finished cDNA, clone ChEST400a18	CR352921.1	0.356	0.047
Gga.13097	chr5	protein tyrosine phosphatase, receptor type, f polypeptide (PTPRF), interacting protein (liprin), alpha 1	CR353889.1	-0.16	0.048
Gga.13101	chr12	hypothetical gene supported by CR353388	BU459217	-0.175	0.015
Gga.13110	chrZ	Finished cDNA, clone ChEST110n14	BU388661	0.394	0	*
Gga.13124	chrZ	similar to Vacuolar ATP synthase subunit S1 precursor (V-ATPase S1 subunit) (V-ATPase S1 accessory protein) (V-ATPase Ac45 subunit) (C7-1 protein)	CR352983.1	0.833	0	*
Gga.13244	chr4	hypothetical gene supported by CR353961; CR354235; CR389862; CR390435	BU115776	0.151	0.048
Gga.13314	chr6	---	BU445290	0.23	0.039
Gga.13362	chr9	Finished cDNA, clone ChEST194c24	CR353436.1	-0.116	0.046
Gga.13424	chr4	sodium channel and clathrin linker 1	CR352460.1	0.186	0.032
Gga.13436	chr14	phosphomannomutase 2	CR352778.1	-0.108	0.047
Gga.13438	chr12	RNA binding motif protein 5	CD215378	-0.097	0.02
Gga.1345	chrZ	Finished cDNA, clone ChEST467d16	CR386120.1	0.343	0.01
Gga.13453	chr3	cofactor required for Sp1 transcriptional activation, subunit 3, 130kDa	CR353982.1	0.147	0.036
Gga.13563	chrZ	Finished cDNA, clone ChEST490d15	BU352275	0.366	0	*
Gga.1359	chrZ	similar to UV excision repair protein RAD23 homolog B (HHR23B) (XP-C repair complementing complex 58 kDa protein) (P58)	BU217054	0.271	0.017
Gga.13612	chrZ	sushi, von Willebrand factor type A, EGF and pentraxin domain containing 1	CR339009.1	0.708	0.003
Gga.13636	chr26	Finished cDNA, clone ChEST979m24	CR338959.1	-0.324	0.025
Gga.13711	chr26	Finished cDNA, clone ChEST974l3	CR338830.1	0.422	0.012
Gga.1372	chr4	ribosomal protein L39	NM_204272.1	0.049	0.047
Gga.13726	chr1	Finished cDNA, clone ChEST636a22	CR338801.2	-0.277	0.039
Gga.13753	chr9	Finished cDNA, clone ChEST49o10	BU220672	-0.758	0.022
Gga.13839	chr1	Finished cDNA, clone ChEST66a18	CR354194.1	0.322	0.015
Gga.13852	chr17	similar to RIKEN cDNA 5730472N09	CR354156.1	0.381	0.047
Gga.13856	chrZ	RGM domain family, member B	CR354149.1	0.348	0.004
Gga.13867	chr15	---	BU231745	0.447	0.011
Gga.13896	chr19	Finished cDNA, clone ChEST595d11	BU302126	-0.233	0.015
Gga.13976	chr4	Finished cDNA, clone ChEST231n1	BU418706	0.346	0.004
Gga.13989	chr1	interferon (alpha, beta and omega) receptor 2	CR353674.1	-0.113	0.041
Gga.14036	chrZ	Finished cDNA, clone ChEST143g4	BU379883	0.264	0.033
Gga.14042	chr10	Finished cDNA, clone ChEST485d1	CR353413.1	-0.245	0.028
Gga.14045	chr14	SEC14-like 5 (S. cerevisiae)	CR353408.1	0.629	0.04
Gga.14054	chr2	Finished cDNA, clone ChEST2i10	CR353372.1	-0.348	0.027
Gga.14130	chr1	Finished cDNA, clone ChEST140p4	CR353199.1	-0.558	0.032
Gga.14154	chr2	Finished cDNA, clone ChEST213p13	CR353121.1	-0.456	0.024
Gga.14176	chr3	Finished cDNA, clone ChEST551f9	CR353036.1	-0.52	0.023
Gga.14198	chr19	benzodiazapine receptor (peripheral) associated protein 1	CR352978.1	-0.607	0.029
Gga.14220	chr10	microtubule-associated protein 1A	CR352880.1	-0.254	0.008
Gga.14256	chr1	similar to cyclic nucleotide phosphodiesterase PDE3A	CR352767.1	-0.519	0.007
Gga.14285	chr2	Finished cDNA, clone ChEST38g8	BU200810	0.224	0.046
Gga.14317	chr28	similar to C3 and PZP-like, alpha-2-macroglobulin domain containing 8; alpha-2 macroglobulin family protein VIP	CR352567.1	0.562	0.03
Gga.1433	chr1	similar to x 010 protein; myelodysplastic syndromes relative	BF724088	-0.174	0.019
Gga.14336	chr8	Finished cDNA, clone ChEST828f17	BU484369	-0.582	0.015
Gga.14358	chrZ	Finished cDNA, clone ChEST324p6	BU232759	0.952	0	*
Gga.14387	chrZ	Finished cDNA, clone ChEST389e9	CR352343.1	0.797	0	*
Gga.14464	chr4	Finished cDNA, clone ChEST755h2 /// Finished cDNA, clone ChEST479a8	BU298415	-0.283	0.026
Gga.14479	chrZ	---	CR387857.1	0.66	0.01
Gga.14485	chr14	Finished cDNA, clone ChEST756d22	CR387848.1	0.674	0.038
Gga.14544	chrZ	T-cell acute lymphocytic leukemia 2	CR387616.1	0.311	0.004
Gga.14579	chr2	cubilin (intrinsic factor-cobalamin receptor)	BU294131	0.505	0.023
Gga.1462	chr11	Finished cDNA, clone ChEST856k14	AL584982	-0.373	0.011
Gga.14636	chr17	Finished cDNA, clone ChEST840o3	CR387305.1	-0.246	0.025
Gga.14643	chr1	FCH and double SH3 domains 2	BU480848	-0.34	0.004
Gga.14765	chrZ	Finished cDNA, clone ChEST106l21	CR386950.1	0.755	0.008
Gga.14776	chr1	Finished cDNA, clone ChEST37i2	CR386925.1	-0.217	0.034
Gga.14878	chr18	Finished cDNA, clone ChEST289i12	BU263808	-0.257	0.034
Gga.150	chr1	fms-related tyrosine kinase 1 (vascular endothelial growth factor/vascular permeability factor receptor)	NM_204252.1	0.143	0.016
Gga.1507	chrZ	ISL1 transcription factor, LIM/homeodomain, (islet-1)	NM_205414.1	0.412	0.001	*
Gga.1510	chrZ	phosphoserine aminotransferase 1	BX935484.2	0.188	0.003
Gga.15163	chr2	similar to RIKEN cDNA D330028D13	BU376749	0.241	0.023
Gga.15167	chr14	Finished cDNA, clone ChEST386f12	BU350404	-0.178	0	*
Gga.15172	chr6	Finished cDNA, clone ChEST843j9	BU293643	-0.14	0.049
Gga.15204	chr2	Finished cDNA, clone ChEST378m1	BU382892	0.207	0.044
Gga.15207	chrZ	Finished cDNA, clone ChEST463a24	CR385481.1	0.294	0.002	*
Gga.15226	chr14	Finished cDNA, clone ChEST605c9 /// Finished cDNA, clone ChEST509f21	CR385394.1	-0.225	0.012
Gga.15256	chr20	Finished cDNA, clone ChEST791l23	BU373154	-0.648	0.02
Gga.1529	chr19	Transcribed locus	BU393618	0.277	0.029
Gga.1530	chrZ	Transcribed locus	BU127162	0.353	0.001	*
Gga.1531	chr1	Rho guanine nucleotide exchange factor (GEF) 17	CR390297.1	-0.203	0.028
Gga.15339	chrZ	zinc finger RNA binding protein	CR386246.1	0.413	0.008
Gga.1540	chr4	Finished cDNA, clone ChEST890j19	BX932961.2	0.127	0.032
Gga.15414	chr9	Finished cDNA, clone ChEST212g13	CR385966.1	-0.482	0.043
Gga.15435	chr1	Transcribed locus	CN226960	-0.603	0.037
Gga.1548	chr27	Finished cDNA, clone ChEST321k8	CR388978.1	-0.15	0.036
Gga.15484	chr12	Transcribed locus, moderately similar to XP_429367.1 PREDICTED: hypothetical protein XP_429367 [Gallus gallus]	CN231471	0.54	0.019
Gga.1572	chr3	Finished cDNA, clone ChEST190k18	BU427228	0.091	0.007
Gga.1573	chr15	similar to 4-hydroxyphenylpyruvate dioxygenase	BX934087.1	-0.143	0.022
Gga.15761	chr21	potassium voltage-gated channel, shaker-related subfamily, beta member 2	BU361317	-0.078	0.018
Gga.15778	chr15	---	BU469269	-0.347	0.041
Gga.15832	chr1	Finished cDNA, clone ChEST53b1	CR387592.1	-0.183	0.047
Gga.15839	chr19	Finished cDNA, clone ChEST326k16	BU284954	-0.165	0.033
Gga.1585	chr2	stathmin-like 2	BU273924	0.073	0.003
Gga.15893	chrZ	Finished cDNA, clone ChEST114c13	BU140013	0.471	0.001	*
Gga.15921	chr1	Finished cDNA, clone ChEST328o11	CR387876.1	-0.203	0.04
Gga.15972	chrZ	Finished cDNA, clone ChEST186m17	BU221843	0.955	0.021
Gga.15993	chr8	Finished cDNA, clone ChEST253o13	BU227402	0.24	0.019
Gga.16005	chr5	proteasome (prosome, macropain) 26S subunit, ATPase, 6	CR386272.1	0.066	0.05
Gga.16032	chr4	Finished cDNA, clone ChEST124d6	AJ397131	-0.544	0.026
Gga.16036	chr10	uveal autoantigen with coiled-coil domains and ankyrin repeats	BU467817	-0.243	0.032
Gga.16048	chr9	similar to KIAA0669 gene product	CR386153.1	-0.11	0.004
Gga.16091	chrZ	Finished cDNA, clone ChEST40j2	BU392068	0.358	0.001	*
Gga.16103	chr9	similar to hypothetical protein A430031N04	BU427788	0.093	0.01
Gga.16137	chr2	BCL2-associated athanogene	BU299786	0.242	0.044
Gga.16149	chr17	similar to hypothetical protein 4930483I10	BU202544	-0.156	0.002	*
Gga.1615	chr1	transmembrane and tetratricopeptide repeat containing 1	AL587697	-0.249	0.037
Gga.16158	chr9	Finished cDNA, clone ChEST52m22	CR387607.1	-0.213	0.03
Gga.16196	chr27	keratin 14 (epidermolysis bullosa simplex, Dowling-Meara, Koebner)	AY574987.1	-0.36	0.023
Gga.16238	chr1	Finished cDNA, clone ChEST335d15	CR386528.1	0.3	0.038
Gga.16257	chr3	Finished cDNA, clone ChEST789j15	BU258206	0.157	0.018
Gga.16331	chrZ	Finished cDNA, clone ChEST209l4	BU339029	0.25	0.003
Gga.16335	chrZ	Finished cDNA, clone ChEST241m15	CR387364.1	0.438	0.02
Gga.16347	chr6	Finished cDNA, clone ChEST551p21	CN223646	-0.127	0.009
Gga.16353	chr21	Finished cDNA, clone ChEST407h12	BU416537	-0.266	0.011
Gga.16381	chr5	tubulin tyrosine ligase-like family, member 5	BU482839	-0.08	0.021
Gga.16451	chr11	Finished cDNA, clone ChEST10i23	CR386952.1	-0.231	0.038
Gga.16453	chr23	Finished cDNA, clone ChEST17i19	CR387705.1	0.185	0.027
Gga.16475	chrZ	Finished cDNA, clone ChEST476o23	BU350345	0.694	0	*
Gga.16488	chr3	Transcribed locus	CN218442	0.082	0.026
Gga.16555	chr18	Transcribed locus	BU352299	-0.228	0.03
Gga.16556	chr4	similar to LOC132671	CN235923	0.258	0.021
Gga.16569	chr11	component of oligomeric golgi complex 4	BU118219	-0.114	0.036
Gga.16573	chr1	Finished cDNA, clone ChEST537d16	BU284957	-0.087	0.03
Gga.16575	chr1	DEAD (Asp-Glu-Ala-Asp) box polypeptide 47	BU408231	0.1	0.015
Gga.16579	chr2	Transcribed locus	CN236535	-0.313	0.041
Gga.16647	chrZ	similar to Dynein intermediate chain 1, axonemal (Axonemal dynein intermediate chain 1)	CN228605	0.878	0	*
Gga.16657	chr3	Finished cDNA, clone ChEST838n10	BU407359	-0.21	0.014
Gga.16671	chr13	Finished cDNA, clone ChEST307c18	BU214431	-0.457	0.038
Gga.16693	chr14	hypothetical gene supported by CR389067; CR406161	BU317266	-0.289	0.015
Gga.16723	chr1	MYC binding protein 2	BU259650	-0.043	0.039
Gga.16770	chr2	Finished cDNA, clone ChEST873n2	BU361021	-0.081	0.017
Gga.16806	chr28	homer homolog 3 (Drosophila)	BU473755	-0.083	0.016
Gga.16888	chr5	Finished cDNA, clone ChEST1031b17 /// Finished cDNA, clone ChEST784o23	BU128993	-0.205	0.003
Gga.16899	chr8	Finished cDNA, clone ChEST923i5	BU422643	0.611	0.018
Gga.16943	chr12	hypothetical gene supported by CR391004	BU470907	-0.531	0.033
Gga.16971	chr8	laminin, gamma 1 (formerly LAMB2)	BU107351	-0.515	0.039
Gga.17012	chr15	DEAH (Asp-Glu-Ala-His) box polypeptide 37	BU203222	-0.621	0.011
Gga.1702	chr1	non imprinted in Prader-Willi/Angelman syndrome 2	AL588904	-0.082	0.014
Gga.17030	chr8	Finished cDNA, clone ChEST111c22	BU139975	0.11	0.032
Gga.17033	chr4	Finished cDNA, clone ChEST460l18	BU276280	0.148	0.039
Gga.17095	chr14	Transcribed locus, moderately similar to NP_066399.1 tuberous sclerosis 2 isoform 2 [Homo sapiens] /// Finished cDNA, clone ChEST600i16	BU479786	0.138	0.002
Gga.17101	chr1	Finished cDNA, clone ChEST469n6	BU415123	0.155	0.04
Gga.17111	chr20	similar to zinc finger protein 532 /// zinc finger protein 532	BU237084	-0.733	0.002
Gga.17119	chr17	Finished cDNA, clone ChEST666l22	BU280059	0.253	0.027
Gga.17130	chr8	Finished cDNA, clone ChEST320l17	BU390237	-0.564	0.022
Gga.17168	chr13	Finished cDNA, clone ChEST540n22	BU391654	-0.053	0.043
Gga.17197	chr19	Finished cDNA, clone ChEST982i22	BU309160	-0.154	0.035
Gga.17205	chr11	Finished cDNA, clone ChEST439i13	CR389672.1	0.104	0.043
Gga.1721	chr5	BCL2-associated athanogene 5	BU104091	-0.237	0	*
Gga.17257	chr7	hypothetical gene supported by CR391210	CR391210.1	0.142	0.017
Gga.17267	chrZ	Finished cDNA, clone ChEST265c10	BU394321	0.29	0.015
Gga.17281	chr2	Finished cDNA, clone ChEST257b20	BU302430	-0.572	0.025
Gga.1729	chr1	BCL2-like 13 (apoptosis facilitator)	BG711524	-0.198	0.031
Gga.17320	chr2	Finished cDNA, clone ChEST1018l10	CR388514.1	0.133	0.037
Gga.17322	chr28	LOC420068	BU399013	0.239	0	*
Gga.17332	chr3	Finished cDNA, clone ChEST801d5	BU285444	-0.401	0.027
Gga.17338	chrZ	Finished cDNA, clone ChEST49n4	CR390546.1	0.474	0.02
Gga.17346	chr14	WD repeat domain, phosphoinositide interacting 2	CR390718.1	0.159	0.013
Gga.17405	chr4	Finished cDNA, clone ChEST176a23	BU448855	0.124	0.049
Gga.17410	chr2	Finished cDNA, clone ChEST727j24	BU378122	-0.253	0.004
Gga.17426	chr5	Finished cDNA, clone ChEST121i9	BU234431	-0.319	0.044
Gga.1747	chr19	caspase 1, apoptosis-related cysteine peptidase (interleukin 1, beta, convertase)	BU240706	0.273	0.013
Gga.1750	chr4	Finished cDNA, clone ChEST147b19	BU315258	-0.136	0.047
Gga.17511	chrZ	Finished cDNA, clone ChEST191p23	BU458858	0.395	0	*
Gga.17557	chr3	Finished cDNA, clone ChEST984i3	BU277798	-0.043	0.037
Gga.17577	chr18	Finished cDNA, clone ChEST274e11	BU298832	0.4	0.035
Gga.17612	chr11	Finished cDNA, clone ChEST721b7	BU299238	0.42	0.027
Gga.1763	chr11	WAP four-disulfide core domain 1	NM_204554.1	0.23	0.015
Gga.17640	chr2	Finished cDNA, clone ChEST557k15	BU350882	0.175	0.008
Gga.1768	chr1	mannosyl (beta-1,4-)-glycoprotein beta-1,4-N-acetylglucosaminyltransferase	BU475684	-0.076	0.048
Gga.17704	chr18	WAP, follistatin/kazal, immunoglobulin, kunitz and netrin domain containing 2	BU289079	-0.674	0.027
Gga.17711	chr3	Finished cDNA, clone ChEST1026n11	BU283039	-0.305	0.03
Gga.17737	chrZ	Finished cDNA, clone ChEST1025a6	CR388551.1	0.829	0.007
Gga.17785	chr17	Finished cDNA, clone ChEST572i18	CR388706.1	-0.066	0.038
Gga.17847	chrZ	similar to LOC129293 protein	CR388835.1	0.272	0.001	*
Gga.17860	chr4	similar to hypothetical protein A930013K19	CN223885	-0.274	0.005
Gga.17953	chr1	Finished cDNA, clone ChEST488a4	CR389176.1	-0.391	0.029
Gga.17959	chr4	hypothetical gene supported by CR389192	BU133415	-0.077	0.004
Gga.17971	chr1	Finished cDNA, clone ChEST501b20	CR389223.1	-0.084	0.014
Gga.17974	chr2	Finished cDNA, clone ChEST500g21	BU309450	0.638	0.03
Gga.18056	chr20	Finished cDNA, clone ChEST979h7	CR389493.1	-0.49	0.025
Gga.18098	chr13	La ribonucleoprotein domain family, member 1	BU236618	-0.239	0.007
Gga.18105	chr14	hypothetical gene supported by CR389682	BU340080	-0.112	0.042
Gga.18106	chr26	Finished cDNA, clone ChEST118p19	BU391429	-0.491	0.035
Gga.18128	chr3	similar to dystrobrevin B DTN-B2	BU251434	-0.239	0.028
Gga.18150	chr4	Finished cDNA, clone ChEST719d14	CR389811.1	0.21	0.04
Gga.18156	chr1	BCL6 co-repressor	CR389826.1	0.37	0.003
Gga.18173	chr10	Finished cDNA, clone ChEST268l13	BU464472	0.831	0.014
Gga.18320	chr5	Finished cDNA, clone ChEST226p19	BU419331	-0.246	0.045
Gga.18339	chr12	Finished cDNA, clone ChEST930a21	BU280439	-0.112	0.039
Gga.18388	chr6	Finished cDNA, clone ChEST305c1	BU332267	-0.19	0.032
Gga.18393	chr12	Ca2+-dependent secretion activator	BU392471	-0.086	0.008
Gga.18398	chr5	Finished cDNA, clone ChEST442p9	BU392947	0.241	0.04
Gga.18407	chr11	Finished cDNA, clone ChEST788d24	BU393982	-0.272	0.025
Gga.18415	chrZ	Finished cDNA, clone ChEST663m21	CR390531.1	0.365	0	*
Gga.18424	chr9	Finished cDNA, clone ChEST663n16	BU393962	-0.293	0.035
Gga.18437	chr5	similar to RIKEN cDNA 3632451O06	BU444543	-0.201	0.001	*
Gga.18446	chr12	Finished cDNA, clone ChEST361c10	CR390614.1	-0.319	0.03
Gga.18504	chr5	parvin, alpha	CR390783.1	-0.349	0.027
Gga.18534	chr1	E1A binding protein p300	BU463241	-0.571	0.015
Gga.18546	chr4	Finished cDNA, clone ChEST396f4	CR390903.1	0.234	0.012
Gga.18568	chr11	Finished cDNA, clone ChEST744h11	CR390972.1	-0.451	0.048
Gga.18570	chr1	similar to Kelch-like protein 1	CR390984.1	-0.241	0.006
Gga.18578	chrZ	Finished cDNA, clone ChEST541m21	BU116620	0.569	0	*
Gga.1865	chr4	Finished cDNA, clone ChEST570b9	BU330826	-0.32	0.035
Gga.18764	chrZ	Finished cDNA, clone ChEST652l14	CR391390.1	1.045	0	*
Gga.1879	chr2	similar to LanC lantibiotic synthetase component C-like 2; testis-specific adriamycin sensitivity protein; LanC (bacterial lantibiotic synthetase component C)-like 2; G protein-coupled receptor 69B	BU319600	0.103	0.013
Gga.18793	chr1	Finished cDNA, clone ChEST763b14	CR391477.1	0.122	0.047
Gga.18849	chr3	Finished cDNA, clone ChEST180g4	BU436023	0.235	0.027
Gga.18898	chr1	PAN3 polyA specific ribonuclease subunit homolog (S. cerevisiae)	BU242436	-0.728	0.012
Gga.18916	chr8	Notch homolog 2 (Drosophila)	BU268065	-0.236	0.004
Gga.18928	chr9	glutamine rich protein /// similar to trinucleotide repeat containing 15; Grb10 interacting GYF protein 2 /// similar to glutamine rich protein	BU359690	-0.12	0.049
Gga.18974	chr5	inositol 1,3,4-triphosphate 5/6 kinase	BU396221	-0.104	0.024
Gga.18983	chr14	similar to hypothetical protein LOC51061	BU253819	-0.082	0.02
Gga.1899	chr25	nestin	NM_205033.1	-0.193	0.011
Gga.19037	chr20	kinesin family member 3B	CR405855.1	-0.136	0.042
Gga.19048	chr21	ATPase family, AAA domain containing 3B	BU470687	-0.114	0.029
Gga.19053	chrZ	hypothetical gene supported by CR405877	CR405877.1	0.679	0	*
Gga.19111	chr4	Finished cDNA, clone ChEST571a10	CR405767.1	-0.197	0.015
Gga.19150	chr1	similar to CDNA sequence BC043118	BU424906	-0.154	0.012
Gga.19206	chrZ	Finished cDNA, clone ChEST787o17	CR407449.1	0.123	0.006
Gga.19225	chrZ	Finished cDNA, clone ChEST668j19	CR407532.1	0.811	0	*
Gga.19247	chr1	Finished cDNA, clone ChEST957c5	BU415324	0.247	0.026
Gga.19257	chr3	Finished cDNA, clone ChEST901i3	BU225478	-0.455	0.011
Gga.19258	chrZ	Finished cDNA, clone ChEST970j8	BU115125	0.291	0.016
Gga.1926	chr15	Finished cDNA, clone ChEST380b13	BU105206	0.073	0.027
Gga.19260	chr1	Finished cDNA, clone ChEST987e1	BU275168	0.275	0.031
Gga.19311	chrZ	ST8 alpha-N-acetyl-neuraminide alpha-2,8-sialyltransferase 3	BU350430	0.629	0	*
Gga.19349	chr3	Finished cDNA, clone ChEST393b4	CR407063.1	0.144	0.025
Gga.19370	chrZ	Finished cDNA, clone ChEST760e4	BU254418	0.241	0.036
Gga.19379	chr4	Finished cDNA, clone ChEST648o23	BU425436	-0.161	0.037
Gga.19407	chr5	Finished cDNA, clone ChEST751d6	CR407095.1	0.057	0.018
Gga.19430	chr5	similar to phosphatidic acid-preferring phospholipase A1	CR406907.1	-0.543	0.049
Gga.19471	chr3	Finished cDNA, clone ChEST758j11	CR406367.1	-0.202	0.01
Gga.19489	chr12	thyrotropin releasing hormone	AJ703806.1	-1.011	0.009
Gga.19553	chr1	Finished cDNA, clone ChEST697m4	CR405934.1	-0.395	0.035
Gga.19594	chr4	SEC15-like 2 (S. cerevisiae)	BU341536	-0.466	0.05
Gga.19630	chr26	triggering receptor expressed on myeloid cells 2	CR406241.1	-0.123	0.032
Gga.19649	chr9	selenocysteine lyase	BU398435	-0.69	0.02
Gga.19740	chr5	Finished cDNA, clone ChEST767j4	CR406655.1	0.706	0.002
Gga.19858	chr27	Finished cDNA, clone ChEST1011e15	BU119290	-0.365	0.013
Gga.19866	chrZ	Finished cDNA, clone ChEST37o23	BU209602	0.453	0.011
Gga.19869	chr2	Finished cDNA, clone ChEST1011l7	CR407047.1	-0.176	0.042
Gga.19894	chr9	---	CR407141.1	-0.51	0.048
Gga.19895	chrZ	Finished cDNA, clone ChEST749n19	CR407144.1	0.228	0.003
Gga.19999	chr24	Finished cDNA, clone ChEST538k16	CR407538.1	0.3	0.016
Gga.20026	chr1	---	BU217415	-0.359	0.015
Gga.20055	chrZ	Finished cDNA, clone ChEST956l8	BI066381	0.36	0.002
Gga.20063	chr1	Finished cDNA, clone ChEST574h7	BU457861	-0.143	0.026
Gga.2068	chr24	similar to CGI-40 protein	BU394267	-0.179	0.019
Gga.2105	chr14	myosin phosphatase-Rho interacting protein	BU435267	-0.389	0.037
Gga.2155	chr1	ATPase, Na+/K+ transporting, alpha 1 polypeptide	NM_205521.1	-0.181	0.006
Gga.2249	chr4	Finished cDNA, clone ChEST934p4	BU456578	0.181	0.028
Gga.2279	chr1	Finished cDNA, clone ChEST793m21	CR407222.1	-0.113	0.01
Gga.2304	chr2	C-erbB oncogene mRNA activated by ALV insertion, producing a gag-env-erbB fusion protein	BU223184	0.501	0.035
Gga.2305	chr7	chemokine (C-X-C motif) receptor 4	AF294794.1	0.134	0.007
Gga.2311	chr8	similar to RIKEN cDNA 1190006A08	BU446979	0.166	0.048
Gga.2335	chr4	Finished cDNA, clone ChEST474l17	BU385168	-0.206	0.011
Gga.2408	chr1	similar to branched chain aminotransferase 1, cytosolic	BU449486	0.26	0.004
Gga.2409	chr4	WD repeat domain 1	AF020054.1	0.062	0.042
Gga.2461	chr13	Transcribed locus	BU264985	0.154	0.044
Gga.247	chrZ	proprotein convertase subtilisin/kexin type 5	AJ252169.1	0.432	0.045
Gga.25	chrZ	SH3-domain GRB2-like 2	NM_204530.1	0.236	0.001	*
Gga.2505	chr7	similar to hypothetical protein FLJ38973	BU483515	0.139	0.024
Gga.2608	chr4	doublecortex; lissencephaly, X-linked (doublecortin)	NM_205204.1	0.079	0.015
Gga.2627	chr14	NADH dehydrogenase (ubiquinone) 1, alpha/beta subcomplex, 1, 8kDa	CN235214	-0.035	0.034
Gga.2631	chr1	adrenal hyoplasia protein DAX1	NM_204593.1	0.255	0.02
Gga.2702	chr10	Finished cDNA, clone ChEST539f22	BU128221	-0.199	0.014
Gga.280	chr14	v-maf musculoaponeurotic fibrosarcoma oncogene homolog K (avian)	NM_204756.1	-0.12	0.042
Gga.2805	chr5	coagulation factor C homolog, cochlin (Limulus polyphemus)	NM_204937.1	-0.367	0.006
Gga.2867	chr15	Finished cDNA, clone ChEST751j15	BU137061	0.111	0.031
Gga.2890	chr7	Finished cDNA, clone ChEST1021c11	CK609182	-0.185	0.042
Gga.2901	chr13	Rho GTPase activating protein 26	NM_205194.1	-0.393	0.01
Gga.2926	chr17	similar to prostaglandin E synthase 2 isoform 1; membrane-associated prostaglandin E synthase 2; chromosome 9 open reading frame 15; gamma-interferon-activated transcriptional element-binding factor 1; GATE-binding factor 1	BU219786	0.166	0.023
Gga.3060	chr24	BarH-like homeobox 2	NM_204896.1	-0.091	0.04
Gga.3110	chr7	collagen, type VI, alpha 1	J04598.1	-0.325	0.033
Gga.3136	chr23	syndecan 3 (N-syndecan)	NM_205383.1	-0.264	0.018
Gga.3147	chr3	myosin VI	NM_204735.1	0.242	0.038
Gga.3149	chr25	keratin	NM_204448.1	-0.534	0.043
Gga.3151	chr1	interferon (alpha, beta and omega) receptor 2	NM_204858.1	-0.072	0.039
Gga.3166	chr15	Finished cDNA, clone ChEST827n24	BU218423	-0.42	0.008
Gga.3173	chr1	acetyl-Coenzyme A acetyltransferase 1 (acetoacetyl Coenzyme A thiolase)	BX930988.2	-0.094	0.017
Gga.3318	chr1	homeodomain interacting protein kinase 2	BU289626	-0.604	0.034
Gga.3352	chr18	Finished cDNA, clone ChEST3i10	BU300670	-0.098	0.026
Gga.340	chrZ	cholinergic receptor, nicotinic, alpha 6	NM_205364.1	-0.435	0.034
Gga.3402	chr17	olfactomedin 1	NM_204767.1	0.059	0	*
Gga.3423	chr2	similar to peroxisome biogenesis factor 1	BU301966	0.823	0.015
Gga.3447	chr2	similar to Phospholipase C, delta 1	BU468225	-0.247	0.032
Gga.3477	chr6	fibroblast growth factor receptor 2 (bacteria-expressed kinase, keratinocyte growth factor receptor, craniofacial dysostosis 1, Crouzon syndrome, Pfeiffer syndrome, Jackson-Weiss syndrome)	NM_205319.1	-0.133	0.012
Gga.3555	chr18	solute carrier family 16, member 3 (monocarboxylic acid transporter 4)	NM_204663.1	0.147	0.029
Gga.3641	chr10	annexin A2	NM_205351.1	-0.143	0.03
Gga.3751	chr9	RYK receptor-like tyrosine kinase	BU241345	0.455	0.039
Gga.3779	chr8	Finished cDNA, clone ChEST177e11	BU411067	0.368	0.02
Gga.3818	chr17	tenascin C (hexabrachion)	J04519.1	-0.322	0.015
Gga.3849	chr5	v-Ha-ras Harvey rat sarcoma viral oncogene homolog	NM_205292.1	-0.097	0.044
Gga.3883	chr13	similar to px19	BU129955	-0.104	0.029
Gga.3928	chrZ	hyaluronan and proteoglycan link protein 1	NM_205482.1	-0.232	0.047
Gga.394	chr1	osteoblast 6D12C protein	NM_204867.1	0.138	0.026
Gga.3982	chr2	inhibin, beta A (activin A, activin AB alpha polypeptide)	U42377.1	-0.44	0.017
Gga.3993	chr1	LOC418260	CD729360	-0.084	0.035
Gga.4033	chr7	bromodomain adjacent to zinc finger domain, 2B	NM_204677.1	-0.064	0.043
Gga.407	chr13	neurogenin 1	NM_204883.1	0.377	0.037
Gga.4070	chr13	platelet-derived growth factor receptor, beta polypeptide	CR407046.1	0.126	0.037
Gga.4087	chr2	frizzled homolog 1 (Drosophila)	AF031830.1	-0.143	0.002
Gga.4134	chr7	cholinergic receptor, nicotinic, alpha 1 (muscle)	NM_204816.1	-0.269	0.022
Gga.4135	chr20	adhesion regulating molecule 1	BX930566.1	-0.135	0.027
Gga.423	chr3	clusterin	NM_204900.1	-0.249	0.05
Gga.4283	chr2	catenin (cadherin-associated protein), beta 1, 88kDa	NM_205081.1	0.075	0.031
Gga.4299	chr10	pyruvate kinase, muscle	NM_205469.1	-0.087	0.042
Gga.4401	chr8	prostaglandin-endoperoxide synthase 2 (prostaglandin G/H synthase and cyclooxygenase)	M64990.1	0.357	0.024
Gga.4421	chr19	ubiquitin C /// similar to polyubiquitin	X02650.1	0.049	0.046
Gga.4449	chr8	similar to PAI-1 mRNA-binding protein	BU435739	-0.067	0.027
Gga.454	chr24	ubiquitin specific peptidase 2	AF016107.1	-0.507	0.046
Gga.4580	chr9	eukaryotic translation initiation factor 4A, isoform 2	NM_204549.1	0.054	0.006
Gga.4613	chr1	amyloid beta (A4) precursor protein (peptidase nexin-II, Alzheimer disease)	NM_204308.1	0.106	0.024
Gga.4614	chr5	similar to zinc finger, FYVE domain containing 19	BU337032	-0.114	0.043
Gga.4634	chr3	small nuclear ribonucleoprotein polypeptide B''	BU285953	-0.159	0.045
Gga.4722	chr13	catenin (cadherin-associated protein), alpha 1, 102kDa	BX933834.2	-0.165	0.039
Gga.4726	chr21	procollagen-lysine 1, 2-oxoglutarate 5-dioxygenase 1	M59183.1	-0.241	0.033
Gga.4736	chr19	replication protein A1, 70kDa	BU435180	-0.42	0.035
Gga.4744	chr17	similar to inositol polyphosphate-5-phosphatase E; phosphatidylinositol polyphosphate 5-phosphatase type IV; phosphatidylinositol (4,5) bisphosphate 5-phosphatase	BU470451	0.073	0.02
Gga.4762	chr20	cyclin D-type binding-protein 1	BX931009.1	-0.051	0.034
Gga.4805	chr7	hypothetical gene supported by CR353897; CR386068; CR387085	BU219458	-0.226	0.004
Gga.4816	chr20	Tyrosine 3-monooxygenase/tryptophan 5-monooxygenase activation protein, beta polypeptide (YWHAB), mRNA	CR353607.1	0.042	0.006
Gga.4824	chr17	similar to Atp6v1g1-prov protein	BU411126	0.054	0.002	*
Gga.4827	chr1	solute carrier family 25 (mitochondrial carrier; adenine nucleotide translocator), member 6	CN210890	0.078	0.045
Gga.4844	chr1	Finished cDNA, clone ChEST458i10	BU451480	-0.164	0.01
Gga.4854	chr6	Finished cDNA, clone ChEST144h7	BU421969	-0.687	0.009
Gga.4893	chr5	aryl hydrocarbon receptor interacting protein	NM_204469.1	-0.108	0.034
Gga.49	chr18	chromobox homolog 4 (Pc class homolog, Drosophila)	NM_204642.1	-0.178	0.034
Gga.491	chr2	wingless-type MMTV integration site family, member 9A	NM_204981.1	0.262	0.024
Gga.4934	chr8	aldehyde dehydrogenase 9 family, member A1	BU129824	-0.128	0.001	*
Gga.4942	chr5	heat shock protein 70	BU118554	-0.085	0.047
Gga.5000	chr26	similar to Shaw-related voltage-gated potassium channel protein 4 isoform a; voltage-gated potassium channel protein KV3.4	BM491340	0.421	0.021
Gga.5021	chrZ	Clone cDNA23AF microsatellite MCW155 sequence	L48886.1	0.799	0	*
Gga.5113	chr4	SEC24 related gene family, member D (S. cerevisiae)	BU204876	-0.65	0.017
Gga.5114	chrZ	fucosyltransferase 10 (alpha (1,3) fucosyltransferase)	NM_204430.1	0.532	0.014
Gga.5125	chr19	ubiquitin C /// similar to polyubiquitin	CN232127	1.218	0.045
Gga.5127	chr3	TNF receptor-associated factor 5	NM_204219.1	-0.158	0.048
Gga.5145	chr2	CDV3 homolog (mouse)	AJ394226	0.082	0.041
Gga.5177	chr5	sirtuin (silent mating type information regulation 2 homolog) 3 (S. cerevisiae)	CR389785.1	-0.117	0.02
Gga.5183	chrZ	phosphodiesterase 6B, cGMP-specific, rod, beta (congenital stationary night blindness 3, autosomal dominant)	AY226460.1	0.486	0.016
Gga.5201	chr15	Finished cDNA, clone ChEST397b4	BU113870	0.126	0.034
Gga.5207	chr2	Finished cDNA, clone ChEST542i20	BU138338	0.093	0.015
Gga.5211	chr4	Finished cDNA, clone ChEST866c21	CR353050.1	0.197	0.045
Gga.525	chr1	calcium channel, voltage-dependent, L type, alpha 1C subunit	BU460936	-0.203	0.02
Gga.5296	chr12	IMP (inosine monophosphate) dehydrogenase 2	BU132945	-0.105	0.041
Gga.5353	chrZ	Transcribed locus	BU354163	0.143	0.002
Gga.5389	chr3	Finished cDNA, clone ChEST253o22	BU469451	0.299	0.039
Gga.539	chr1	CD247 molecule	NM_206879.1	0.425	0.017
Gga.5394	chr23	serine/threonine kinase 40	NM_204466.1	0.481	0.01
Gga.5417	chr23	Finished cDNA, clone ChEST862a15	CR387028.1	-0.228	0.024
Gga.5426	chr5	CD151 molecule (Raph blood group)	BX261888	-0.107	0.028
Gga.5455	chr11	cytokine induced apoptosis inhibitor 1	BU418893	-0.106	0.004
Gga.5469	chr15	Finished cDNA, clone ChEST377l8	CR354072.1	-0.105	0.035
Gga.5484	chr3	Finished cDNA, clone ChEST782f22	BU112551	-0.271	0.003
Gga.5568	chr3	Finished cDNA, clone ChEST576b15	CR388731.1	-0.501	0.031
Gga.5587	chr3	similar to candidate tumor suppressor protein	AW773284	0.096	0.039
Gga.5589	chr25	beta-keratin	AY574988.1	-0.299	0.003
Gga.5675	chr25	death associated protein 3	CR386165.1	-0.196	0.004
Gga.5698	chr2	similar to GDP-mannose 4,6-dehydratase	BU213445	-0.157	0.021
Gga.581	chrZ	RAR-related orphan receptor B	NM_205093.1	0.378	0.013
Gga.5824	chr6	---	BU274769	-0.121	0.035
Gga.5883	chrZ	similar to hypothetical protein FLJ21308	BX277483	0.616	0	*
Gga.5885	chr5	apoptosis inhibitor 5	CF251718	0.077	0.011
Gga.5887	chr21	calsyntenin 1	BU342238	0.044	0.019
Gga.5927	chrZ	similar to Gastrin-releasing peptide precursor (GRP)	BU412367	0.859	0	*
Gga.5939	chr12	similar to Dolichyl-diphosphooligosaccharide--protein glycosyltransferase 67 kDa subunit precursor (Ribophorin I) (RPN-I)	BU407333	-0.053	0.003
Gga.5980	chr8	Finished cDNA, clone ChEST393j1	CR407065.1	0.202	0.042
Gga.6055	chr2	microtubule-associated protein, RP/EB family, member 2	BX273485	-0.102	0.03
Gga.6085	chr5	Dihydrolipoamide S-succinyltransferase (E2 component of 2-oxo-glutarate complex) (DLST), mRNA	BU463057	-0.09	0.007
Gga.613	chr7	GLH2	Z68489.1	0.313	0.001	*
Gga.6179	chr25	Transcribed locus	BX271667	-1.231	0.045
Gga.6217	chr14	similar to miro protein	BU473439	-0.123	0.042
Gga.6246	chr15	similar to hypothetical protein MGC7036	BX262882	0.167	0.031
Gga.6265	chr15	Finished cDNA, clone ChEST740d5	BX935098.2	-0.282	0.039
Gga.6266	chr9	Finished cDNA, clone ChEST755o9	CR406389.1	-0.16	0.044
Gga.634	chr18	arylalkylamine N-acetyltransferase	NM_205158.1	-0.414	0.019
Gga.6344	chr9	similar to hypothetical protein 3000008H23	BU224193	0.085	0.044
Gga.639	chr25	S100 calcium binding protein A11 (calgizzarin)	NM_205166.1	-0.178	0.047
Gga.6520	chr27	similar to type I keratin KA22	BX276606	-0.307	0.034
Gga.6562	chr13	similar to truncated transmembrane transport protein	BX279488	-0.266	0.005
Gga.6717	chr15	Transcribed locus	BX266116	0.119	0.014
Gga.6728	chr4	---	BX266521	-0.371	0.038
Gga.6738	chr9	---	BX267071	-0.338	0.017
Gga.6753	chrZ	Transcribed locus	BX267704	1.08	0	*
Gga.676	chr12	contactin 4	BU140452	-0.222	0.041
Gga.6770	chr20	LOC419325	BU280048	-0.277	0.004
Gga.682	chr18	ST6 (alpha-N-acetyl-neuraminyl-2,3-beta-galactosyl-1,3)-N-acetylgalactosaminide alpha-2,6-sialyltransferase 2	NM_205233.1	0.203	0.014
Gga.6884	chrZ	Transcribed locus	BX266231	0.32	0.007
Gga.6888	chr1	LIM domain only 3 (rhombotin-like 2)	BU315859	0.1	0.001	*
Gga.6932	chr4	Transcribed locus	BX272485	-1.655	0.021
Gga.6961	chr23	Finished cDNA, clone ChEST175k14	CR352489.1	0.12	0.02
Gga.6992	chr9	---	BU444962	-0.118	0.017
Gga.7090	chrZ	Finished cDNA, clone ChEST49g17	BU286533	0.56	0	*
Gga.7258	chr8	similar to microsomal glutathione S-transferase 3; microsomal glutathione S-transferase III; microsomal GST-3; microsomal GST-III	CN227656	-0.068	0.039
Gga.7272	chr8	Finished cDNA, clone ChEST626b13	CR386714.1	0.058	0.016
Gga.7298	chr21	complement component 1, q subcomponent, A chain	BX929372.1	-0.393	0.017
Gga.7433	chr9	serine/threonine kinase 25 (STE20 homolog, yeast)	BU294668	0.091	0.022
Gga.7459	chr11	Transcribed locus	BU371467	0.137	0.037
Gga.7467	chr13	Reversion-induced LIM protein (RIL) /// Finished cDNA, clone ChEST986n24	BX261905	-0.093	0.037
Gga.7470	chr18	Transcribed locus, moderately similar to XP_511720.1 PREDICTED: similar to TBC1 domain family, member 16 [Pan troglodytes]	BX274618	-0.225	0.018
Gga.748	chr5	v-fos FBJ murine osteosarcoma viral oncogene homolog	NM_205508.1	0.512	0.033
Gga.7482	chr1	SET domain containing 4	BU212513	0.521	0.019
Gga.7570	chr18	hepatocyte growth factor-regulated tyrosine kinase substrate	BU347806	-0.137	0.015
Gga.7593	chr14	Finished cDNA, clone ChEST463b18	BU123984	-0.104	0.012
Gga.7631	chr4	Finished cDNA, clone ChEST904k22	BU433117	-0.222	0.042
Gga.766	chrZ	sema domain, immunoglobulin domain (Ig), transmembrane domain (TM) and short cytoplasmic domain, (semaphorin) 4D	U28242.1	0.274	0	*
Gga.7668	chr8	NOL1/NOP2/Sun domain family, member 4	BX275511	0.471	0.012
Gga.7705	chr18	Finished cDNA, clone ChEST721n5	CR389772.1	0.264	0.027
Gga.7760	chr3	---	BU236055	-0.413	0.024
Gga.7786	chr1	Transcribed locus, strongly similar to XP_429531.1 PREDICTED: hypothetical protein XP_429531 [Gallus gallus]	BX275414	0.138	0.02
Gga.7831	chr5	similar to GDP-fucose transporter 1 (Solute carrier family 35 member C2)	BX267622	-0.173	0.001	*
Gga.7832	chr2	Transcribed locus, moderately similar to NP_071370.1 GALNAC-T11 [Homo sapiens]	BU350855	0.15	0.001	*
Gga.7833	chr2	coiled-coil domain containing 12	BU142775	-0.106	0.014
Gga.7855	chr2	BMP binding endothelial regulator	BU386200	-0.149	0.041
Gga.7905	chr10	Hypothetical protein, clone 2b20	BU204286	-0.146	0.034
Gga.7921	chr5	Finished cDNA, clone ChEST575k23	BU327146	-0.112	0.011
Gga.797	chr3	thrombospondin 2	M60853.1	-0.298	0.03
Gga.7977	chr1	Finished cDNA, clone ChEST867e24	CR406296.1	0.185	0.049
Gga.7997	chr20	similar to Protein C20orf177	BU137981	-0.104	0.035
Gga.8033	chr25	RNA-specific adenosine deaminase (ADAR gene)	CD732249	-0.276	0.015
Gga.8050	chr1	mitochondrial ribosomal protein S9	AJ394023	-0.108	0.018
Gga.8125	chr4	gap junction protein, beta 1, 32kDa (connexin 32, Charcot-Marie-Tooth neuropathy, X-linked)	NM_204371.1	-0.208	0.041
Gga.8156	chr19	similar to NipSnap2 protein (Glioblastoma amplified sequence)	BU126210	-0.073	0.006
Gga.8203	chr3	similar to Glycogen phosphorylase, brain form	BU357192	0.411	0.009
Gga.8225	chr5	angel homolog 1 (Drosophila)	BU255889	-0.175	0.035
Gga.8237	chrZ	Transcribed locus	BU261876	-0.401	0.034
Gga.8302	chr28	Finished cDNA, clone ChEST789h15	CR385225.1	-0.195	0.002	*
Gga.8316	chr5	Finished cDNA, clone ChEST686k4	CR405906.1	-0.467	0.043
Gga.8378	chr20	Finished cDNA, clone ChEST3i18	CR354274.1	0.09	0.025
Gga.8402	chr3	isoleucine-tRNA synthetase 2, mitochondrial	BX262103	-0.127	0.018
Gga.8471	chr3	tyrosine 3-monooxygenase/tryptophan 5-monooxygenase activation protein, theta polypeptide	BU137022	0.086	0.04
Gga.8475	chr5	zinc finger protein 289, ID1 regulated	BU338536	0.102	0.006
Gga.8492	chr23	proteasome (prosome, macropain) subunit, beta type, 2	BU316906	-0.077	0.031
Gga.8505	chr2	Finished cDNA, clone ChEST921b19	BU421640	-0.172	0.034
Gga.8540	chr6	Finished cDNA, clone ChEST879k19	BU207623	0.269	0.042
Gga.870	chr22	fibroblast growth factor receptor 1 (fms-related tyrosine kinase 2, Pfeiffer syndrome)	CR388724.1	-0.158	0.03
Gga.8745	chr4	Finished cDNA, clone ChEST364j11	BX540907	0.077	0.045
Gga.8839	chr19	Finished cDNA, clone ChEST175f24	BU395984	0.223	0.049
Gga.8877	chr1	Finished cDNA, clone ChEST47f9	CD738528	0.337	0.013
Gga.8884	chr11	Finished cDNA, clone ChEST912f14	BU396933	-0.349	0.028
Gga.890	chr18	SRY (sex determining region Y)-box 9 (campomelic dysplasia, autosomal sex-reversal)	NM_204281.1	-0.304	0.023
Gga.8968	chr1	Transcribed locus	BU393549	0.232	0.011
Gga.8972	chr13	similar to fatty acid binding protein 6; Fatty acid binding protein 6 (bile acid-binding protein)	BU212857	-0.2	0.018
Gga.8999	chr10	Transcribed locus, moderately similar to XP_510570.1 PREDICTED: hypothetical protein XP_510570 [Pan troglodytes]	BU427367	-0.203	0.003
Gga.9047	chr1	Finished cDNA, clone ChEST107n12	BU270746	0.148	0.045
Gga.9050	chrZ	similar to Hypothetical protein zgc:85685	BU443574	0.442	0.006
Gga.9133	chr19	similar to chemokine ah221 /// chemokine ah221	BU322222	-0.32	0.046
Gga.9136	chr3	tumor-associated calcium signal transducer 1	BU214177	-0.148	0.044
Gga.9147	chr8	similar to RIKEN cDNA 1700064K09	BU297626	-0.321	0.01
Gga.9231	chr21	similar to RIKEN cDNA 9430015G10	BQ037118	-0.243	0.043
Gga.925	chr18	somatostatin receptor 2	AY029228.1	-0.653	0.048
Gga.9263	chrZ	similar to KIAA0780 protein	BU275351	0.4	0.003
Gga.9267	chr1	Transcribed locus, weakly similar to NP_003551.2 phospholipase A2, group VI isoform a [Homo sapiens]	CF384724	0.13	0.044
Gga.9281	chr18	Finished cDNA, clone ChEST1007o21	CR390861.1	0.124	0.05
Gga.9301	chr4	Finished cDNA, clone ChEST219b9	BU328873	0.109	0.011
Gga.9315	chr27	Finished cDNA, clone ChEST887p2	CR405875.1	0.201	0.047
Gga.9344	chr6	EBF3 protein	BI064514	-0.242	0.037
Gga.9372	chrZ	coronin, actin binding protein, 2A	BX274966	0.187	0.035
Gga.9399	chr26	YOD1 OTU deubiquinating enzyme 1 homolog (S. cerevisiae)	BX272831	-0.256	0.003
Gga.9470	chr5	ribosomal protein, large, P2	CR406227.1	0.07	0.026
Gga.9473	chr7	integrin, beta 5	NM_204483.1	0.186	0.043
Gga.9503	chr1	protocadherin 17	AY355454.1	-0.292	0.037
Gga.9529	chr2	ganglioside-induced differentiation-associated protein 1	BX936057.2	0.148	0.015
Gga.9549	chr5	kinesin family member 26A	BU325379	-0.329	0.037
Gga.9580	chr1	aldo-keto reductase family 1, member B1 (aldose reductase) /// similar to aldose reductase /// similar to Aldose reductase (AR) (Aldehyde reductase)	BX271813	-0.199	0.007
Gga.9595	chr26	Finished cDNA, clone ChEST662i7	BX933593.2	-0.393	0.036
Gga.9678	chr2	similar to Cappuccino protein homolog	BU300962	-0.128	0.039
Gga.9722	chr23	similar to dJ886K2.3 (UDP-galactose-4-epimerase)	BX934834.1	-0.207	0.035
Gga.9745	chr1	similar to Kruppel-like factor 12	CD728751	0.298	0.018
Gga.9795	chr10	calcium and integrin binding family member 2	BX935149.2	0.207	0.01
Gga.9833	chr2	similar to hypothetical protein	BX934240.2	-0.076	0.015
Gga.9837	chr5	WD repeat domain 21A	BU307454	-0.086	0.026
Gga.9843	chr2	coiled-coil domain containing 16	BX930669.1	0.119	0.026
Gga.9873	chr21	similar to C1q C chain	BU347270	-0.691	0.035
Gga.9876	chr8	phosphohistidine phosphatase 1	BU215168	-0.144	0.014
Gga.9898	chr18	exocyst complex component 7	BU310834	-0.08	0.008
Gga.9904	chrZ	Transcribed locus	CK612871	0.639	0.026
Gga.9931	chr11	similar to 2310061F22Rik protein	BU138608	-0.468	0.009
Gga.9940	chr13	Finished cDNA, clone ChEST180i2	BU260268	-0.074	0.038
Gga.9973	chr5	chromosome 14 open reading frame 10	BU392571	-0.087	0.043
Gga.9981	chr14	Finished cDNA, clone ChEST970g2	CR390355.1	-0.108	0.036
Gga.9996	chr18	non-metastatic cells 1, protein (NM23A) expressed in	CR385461.1	0.278	0.019
GgaAffx.10055	chr3	similar to mRNA capping enzyme	ENSGALT00000025457.1	-0.167	0.049
GgaAffx.10061	chrZ	---	ENSGALT00000025475.1	0.401	0	*
GgaAffx.10082	chr1	Transcribed locus, weakly similar to NP_650925.1 CG3822-PA [Drosophila melanogaster]	ENSGALT00000025532.1	-0.099	0.019
GgaAffx.10100	chr3	similar to KIAA1417 protein	ENSGALT00000025575.1	-0.131	0.019
GgaAffx.10163	chr3	similar to Regulating synaptic membrane exocytosis protein 1 (Rab3-interacting molecule 1) (RIM 1)	ENSGALT00000025695.1	-0.123	0.033
GgaAffx.10298	chr1	similar to chromosome 21 open reading frame 25	ENSGALT00000026020.1	-0.333	0.039
GgaAffx.10453	chr2	squalene epoxidase	ENSGALT00000026343.1	-0.2	0	*
GgaAffx.10530	chr3	similar to GREB1 protein isoform a; gene regulated by estrogen in breast cancer protein	ENSGALT00000026547.1	0.351	0.033
GgaAffx.10618	chr3	similar to CG10958-like	ENSGALT00000026779.1	0.603	0.03
GgaAffx.10661	chr3	---	ENSGALT00000026881.1	-0.111	0.047
GgaAffx.107	chrZ	similar to tumor-related protein	ENSGALT00000000217.1	0.332	0.005
GgaAffx.1077	chr8	similar to hypothetical protein KIAA0454 - human (fragment)	ENSGALT00000002531.1	-0.264	0.005
GgaAffx.10827	chr1	ATP-binding cassette, sub-family C (CFTR/MRP), member 4	ENSGALT00000027305.1	-0.595	0.001	*
GgaAffx.10842	chr1	similar to TBC1 domain family member 4	ENSGALT00000027360.1	0.236	0.03
GgaAffx.10851	chr1	similar to Protocadherin 8 precursor (Arcadlin)	ENSGALT00000027388.1	-0.09	0.046
GgaAffx.10901	chr1	similar to ORF	ENSGALT00000027501.1	-0.087	0.024
GgaAffx.10926	chr1	similar to neurobeachin	ENSGALT00000027557.1	-0.071	0.049
GgaAffx.10970	chr1	similar to Potential phospholipid-transporting ATPase IB (ATPase class I type 8A member 2) (ML-1)	ENSGALT00000027644.1	0.221	0.024
GgaAffx.10971	chr1	Transcribed locus, moderately similar to XP_001064626.1 PREDICTED: similar to ATPase, aminophospholipid transporter-like, class I, type 8A, member 2 isoform 2 [Rattus norvegicus]	ENSGALT00000027645.1	-0.201	0.013
GgaAffx.11066	chr1	---	ENSGALT00000027893.1	-0.304	0.032
GgaAffx.11178	chrZ	similar to Contactin associated protein-like 4 precursor (Cell recognition molecule Caspr4)	ENSGALT00000028143.1	0.96	0	*
GgaAffx.11184	chr17	similar to chromosome 9 open reading frame 9; Rsb66 homolog	ENSGALT00000028149.1	0.334	0.015
GgaAffx.11239	chr17	similar to hamartin	ENSGALT00000005537.1	0.169	0.039
GgaAffx.11279	chr1	similar to RIKEN 2700017I06 /// similar to mKIAA1294 protein	ENSGALT00000010766.1	0.167	0.035
GgaAffx.11318	chr26	similar to Importin9 isoform 2	ENSGALT00000028380.1	0.335	0.049
GgaAffx.11373	chr3	osteopetrosis associated transmembrane protein 1	AJ719270	-0.076	0.034
GgaAffx.11392	chr2	ubiquitin protein ligase E3C	AJ719289	-0.155	0.006
GgaAffx.11485	chr1	ATP-binding cassette, sub-family C (CFTR/MRP), member 4	AJ719382	-0.238	0.024
GgaAffx.11521	chr28	jumonji domain containing 2B	AJ719418	0.083	0.033
GgaAffx.11543	chr3	similar to Glycogen phosphorylase, brain form	AJ719440	-0.06	0.024
GgaAffx.11600	chrZ	DTW domain containing 2	AJ719497	0.791	0	*
GgaAffx.11607	chr20	ribophorin II	AJ719504	-0.042	0.031
GgaAffx.11636	chr27	pleckstrin homology domain containing, family M (with RUN domain) member 1	AJ719533	-0.351	0.02
GgaAffx.11754	chr13	similar to Nedd4-binding protein 3 (N4BP3)	AJ719651	-0.291	0.02
GgaAffx.1176	chr6	similar to HECT domain containing 2	ENSGALT00000002758.1	-0.247	0.015
GgaAffx.11830	chr24	hypoxia up-regulated 1	AJ719727	-0.144	0.029
GgaAffx.11921	chr2	serpin peptidase inhibitor, clade B (ovalbumin), member 6	AJ719818	0.183	0.047
GgaAffx.11946	chr3	integrator complex subunit 7	AJ719843	0.114	0.046
GgaAffx.11993	chr1	Hypothetical protein, clone 7o7	AJ719890	0.139	0.038
GgaAffx.12001	chr6	zinc finger, FYVE domain containing 27	AJ719898	-0.2	0.029
GgaAffx.12075	chr21	leucine zipper and CTNNBIP1 domain containing	AJ719972	0.141	0.02
GgaAffx.12113	chr8	similar to MTA1	AJ720010	-0.078	0.021
GgaAffx.12174	chr11	Hypothetical protein, clone 10d1	AJ720071	-0.259	0.023
GgaAffx.12200	chr3	similar to hypothetical protein FLJ21945	AJ720097	0.088	0.037
GgaAffx.12247	chr1	KRR1, small subunit (SSU) processome component, homolog (yeast)	AJ720144	-0.217	0.042
GgaAffx.1225	chrZ	---	ENSGALT00000002902.1	0.255	0.006
GgaAffx.12289	chr17	similar to RIKEN cDNA C230093N12	AJ720186	-0.141	0.036
GgaAffx.12292	chr27	coiled-coil domain containing 43	AJ720189	-0.383	0.048
GgaAffx.1234	chr6	similar to glutamate receptor delta-1 chain precursor - mouse	ENSGALT00000002914.1	-0.164	0.005
GgaAffx.12351	chr1	inhibitor of growth family, member 3	AJ720248	0.118	0.049
GgaAffx.12379	chrZ	asparaginyl-tRNA synthetase	AJ720276	0.241	0	*
GgaAffx.1245	chrZ	similar to mKIAA1045 protein	ENSGALT00000002939.1	0.184	0.039
GgaAffx.12490	chr19	similar to potassium channel tetramerisation domain containing 7	AJ720387	0.194	0.042
GgaAffx.12515	chr1	Hypothetical protein, clone 17c17	AJ720412	0.105	0.017
GgaAffx.12572	chr18	LOC422090	AJ720469	-0.583	0.03
GgaAffx.12592	chr3	SERTA domain containing 2	AJ720489	-0.177	0.039
GgaAffx.12642	chrZ	small glutamine-rich tetratricopeptide repeat (TPR)-containing, beta	AJ720539	0.397	0	*
GgaAffx.12646	chrZ	similar to protein-tyrosine kinase	AJ720543	0.574	0.004
GgaAffx.12656	chr17	SH3-domain GRB2-like endophilin B2	AJ720553	0.068	0.018
GgaAffx.12669	chr12	acyl-Coenzyme A dehydrogenase family, member 9	AJ720566	-0.074	0.05
GgaAffx.12726	chr25	sorting nexin family member 27	AJ720623	0.112	0.041
GgaAffx.12757	chr8	ral guanine nucleotide dissociation stimulator-like 1	AJ720654	-0.11	0.05
GgaAffx.12766	chr3	RWD domain containing 1	AJ720663	0.118	0.021
GgaAffx.1281	chr26	---	ENSGALT00000003002.1	-0.197	0.013
GgaAffx.12888	chr21	mindbomb homolog 2 (Drosophila)	AJ720785	-0.149	0.023
GgaAffx.12917	chr21	cleavage and polyadenylation specific factor 3-like	AJ720814	-0.089	0.032
GgaAffx.1295	chr20	itchy homolog E3 ubiquitin protein ligase (mouse)	ENSGALT00000003027.1	0.265	0.008
GgaAffx.13027	chr15	coronin, actin binding protein, 1C	AJ720924	0.042	0.029
GgaAffx.13053	chr6	similar to chromosome 10 open reading frame 58	AJ720950	0.111	0.021
GgaAffx.13130	chr1	similar to RIKEN cDNA 6330409N04	AJ721027	0.124	0.03
GgaAffx.13155	chr3	sorting nexin 5	AJ721052	-0.162	0	*
GgaAffx.13161	chr24	trafficking protein particle complex 4	AJ721058	0.058	0.037
GgaAffx.13204	chr14	WD repeat domain, phosphoinositide interacting 2	AJ721101	0.111	0.041
GgaAffx.137	chrZ	Adenomatous polyposis coli 1 (APC1 gene)	ENSGALT00000000297.1	0.686	0.028
GgaAffx.1558	chr9	similar to hypothetical protein MGC33365	ENSGALT00000003699.1	-0.283	0.01
GgaAffx.1587	chrZ	---	ENSGALT00000003755.1	0.467	0.001	*
GgaAffx.1661	chrZ	similar to transcription factor-like nuclear regulator; putative transcription regulation nuclear protein; putative transcription factor-like nuclear regulator; TATA box binding protein (TBP)-associated factor, RNA polymerase III, GTF3B subunit 1; ...	ENSGALT00000003950.1	0.232	0.014
GgaAffx.1746	chrZ	dymeclin	ENSGALT00000004231.1	0.253	0.026
GgaAffx.1777	chr8	similar to UDP-N-acetylhexosamine pyrophosphorylase (Antigen X) (AGX) (Sperm-associated antigen 2)	ENSGALT00000004299.1	-0.609	0.038
GgaAffx.20181	chr10	microtubule-associated protein 1A	CR524434.1	-0.179	0.034
GgaAffx.20193	chr3	dynein 2 light intermediate chain	CR524422.1	-0.165	0.018
GgaAffx.20239	chr19	Finished cDNA, clone ChEST497p7	CR524376.1	-0.165	0.025
GgaAffx.20336	chrZ	Finished cDNA, clone ChEST39e22	CR524279.1	0.454	0.025
GgaAffx.20423	chr3	Finished cDNA, clone ChEST770i7	CR524192.1	-0.178	0.025
GgaAffx.20430	chrZ	Finished cDNA, clone ChEST767k6	CR524185.1	0.633	0.024
GgaAffx.20541	chr3	Finished cDNA, clone ChEST1017o8	CR524074.1	0.332	0.013
GgaAffx.20570	chr15	Finished cDNA, clone ChEST1017a22	CR524045.1	-0.15	0.018
GgaAffx.20572	chrZ	similar to hypothetical protein MGC33214	CR524043.1	0.706	0.001	*
GgaAffx.20606	chr6	transforming, acidic coiled-coil containing protein 2	CR524009.1	-0.209	0.016
GgaAffx.20618	chr19	PHD finger protein 12	CR523997.1	-0.134	0.018
GgaAffx.20658	chr8	similar to MGC53273 protein	CR523957.1	-0.963	0.036
GgaAffx.20670	chr4	Finished cDNA, clone ChEST47b20	CR523945.1	-0.362	0.038
GgaAffx.20689	chr5	spleen focus forming virus (SFFV) proviral integration oncogene spi1	CR523926.1	0.29	0.037
GgaAffx.20748	chr3	Hypothetical protein, clone 29e2	CR523867.1	-0.197	0.038
GgaAffx.20750	chr3	Finished cDNA, clone ChEST918l4	CR523865.1	0.495	0.039
GgaAffx.20771	chr21	Finished cDNA, clone ChEST936h5	CR523844.1	-0.1	0.027
GgaAffx.20785	chrZ	Finished cDNA, clone ChEST235b12	CR523830.1	0.613	0.005
GgaAffx.20816	chr8	Finished cDNA, clone ChEST727l13	CR523799.1	0.275	0.045
GgaAffx.20831	chr4	Finished cDNA, clone ChEST735h18	CR523784.1	0.125	0.027
GgaAffx.20867	chr2	Finished cDNA, clone ChEST110k2	CR523748.1	0.068	0.045
GgaAffx.20964	chr12	Finished cDNA, clone ChEST285g17	CR523651.1	0.317	0.017
GgaAffx.20970	chr21	Finished cDNA, clone ChEST759l4	CR523645.1	-0.258	0.038
GgaAffx.20998	chr9	Finished cDNA, clone ChEST255o16	CR523617.1	0.5	0.007
GgaAffx.21000	chr2	Finished cDNA, clone ChEST255o3	CR523615.1	0.253	0.017
GgaAffx.2101	chr26	similar to forkhead box P4; fork head-related protein like A; winged-helix repressor FOXP4	ENSGALT00000005339.1	0.342	0.039
GgaAffx.21014	chr4	similar to expressed sequence AA536743	CR523601.1	-0.12	0.022
GgaAffx.21049	chr27	Elongation factor Tu GTP binding domain containing 2 (EFTUD2), mRNA	CR523566.1	0.304	0.03
GgaAffx.2105	chr10	hect (homologous to the E6-AP (UBE3A) carboxyl terminus) domain and RCC1 (CHC1)-like domain (RLD) 1	ENSGALT00000005343.1	-0.108	0.014
GgaAffx.21060	chr4	Finished cDNA, clone ChEST864i15	CR523555.1	-0.089	0.047
GgaAffx.2120	chr1	similar to DKFZP566M1046 protein	ENSGALT00000005402.1	-0.218	0.023
GgaAffx.21227	chr20	Finished cDNA, clone ChEST886l19	CR523388.1	-0.166	0.002
GgaAffx.21260	chr9	transient receptor potential cation channel, subfamily M, member 2	CR523355.1	-0.198	0.021
GgaAffx.21263	chr18	Finished cDNA, clone ChEST578j6	CR523352.1	0.364	0.013
GgaAffx.21266	chr19	Finished cDNA, clone ChEST578c13	CR523349.1	-0.615	0.029
GgaAffx.21289	chr6	similar to chromosome 10 open reading frame 26	CR523326.1	-0.43	0.004
GgaAffx.21327	chrZ	coronin, actin binding protein, 2A	CR523288.1	0.385	0	*
GgaAffx.21344	chr3	LOC421235	CR523271.1	0.15	0.024
GgaAffx.21356	chrZ	Finished cDNA, clone ChEST369k8	CR523259.1	0.425	0.001	*
GgaAffx.21431	chr14	Finished cDNA, clone ChEST634n23	CR523184.1	-0.587	0.048
GgaAffx.21443	chr7	Finished cDNA, clone ChEST642i10	CR523172.1	-0.497	0.025
GgaAffx.21444	chr11	similar to receptor-interacting protein 2	CR523171.1	0.237	0.04
GgaAffx.21472	chr1	Finished cDNA, clone ChEST1038b16	CR523143.1	-0.059	0.031
GgaAffx.21491	chr19	benzodiazapine receptor (peripheral) associated protein 1	CR523124.1	-0.11	0.034
GgaAffx.21553	chr15	similar to autism susceptibility candidate 2; autism-related protein 1	CR523062.1	-0.167	0.011
GgaAffx.21563	chrZ	Finished cDNA, clone ChEST563f20	CR523052.1	0.298	0	*
GgaAffx.21574	chr1	Finished cDNA, clone ChEST563g24	CR523041.1	-0.097	0.013
GgaAffx.21640	chr5	similar to RIKEN cDNA 6330442E10 gene	CR522975.1	0.058	0.01
GgaAffx.21669	chr7	Finished cDNA, clone ChEST740a18	CR522946.1	0.14	0.024
GgaAffx.21767	chr23	stathmin 1/oncoprotein 18	NM_001001858.1	0.09	0.047
GgaAffx.21790	chr3	gap junction protein, alpha 1, 43kDa (connexin 43)	NM_204586.1	-0.226	0.033
GgaAffx.21830	chrZ	ST8 alpha-N-acetyl-neuraminide alpha-2,8-sialyltransferase 3	NM_001001746.1	0.495	0.001	*
GgaAffx.21851	chr2	ST8 alpha-N-acetyl-neuraminide alpha-2,8-sialyltransferase 6	NM_001001603.1	-0.112	0.047
GgaAffx.21915	chr6	---	ENSGALT00000010311.1	0.837	0.017
GgaAffx.21919	chr10	Finished cDNA, clone ChEST228f22	ENSGALT00000010321.1	-0.256	0.035
GgaAffx.2193	chr22	1-acylglycerol-3-phosphate O-acyltransferase 6 (lysophosphatidic acid acyltransferase, zeta)	ENSGALT00000005562.1	-0.133	0.01
GgaAffx.22042	chr1	similar to TAF3 protein /// similar to TAFII140 protein	ENSGALT00000010889.1	-0.176	0.031
GgaAffx.22052	chr15	similar to DEP domain containing protein 5	ENSGALT00000010946.1	-0.159	0.007
GgaAffx.22101	chr5	similar to choline kinase	ENSGALT00000011208.1	-0.126	0.048
GgaAffx.2211	chr7	similar to ATP-binding cassette, sub-family A, member 12 isoform b	ENSGALT00000005620.1	-0.418	0.014
GgaAffx.22144	chr14	Finished cDNA, clone ChEST69a4	ENSGALT00000011449.1	0.418	0.025
GgaAffx.22160	chr15	similar to ring finger protein 10	ENSGALT00000011568.1	-0.114	0.011
GgaAffx.22193	chr12	Ca2+-dependent secretion activator	ENSGALT00000011770.1	-0.04	0.036
GgaAffx.22341	chr15	similar to Nfrl	ENSGALT00000012517.1	-0.29	0.03
GgaAffx.22413	chr2	myeloid/lymphoid or mixed-lineage leukemia (trithorax homolog, Drosophila); translocated to, 10	ENSGALT00000012873.1	-0.183	0.017
GgaAffx.22418	chr11	similar to hypothetical protein	ENSGALT00000001289.1	-0.309	0.005
GgaAffx.22499	chr15	similar to hypothetical protein FLJ14627	ENSGALT00000013375.1	-0.447	0.028
GgaAffx.22558	chr3	similar to uncharacterized hypothalamus protein HT013	ENSGALT00000013667.1	0.236	0.02
GgaAffx.22562	chr6	Transcribed locus, weakly similar to NP_001025185.1 hypothetical protein LOC223722 [Mus musculus]	ENSGALT00000013687.1	0.411	0.049
GgaAffx.22585	chr4	similar to Possible global transcription activator SNF2L1	ENSGALT00000013738.1	-0.239	0	*
GgaAffx.22599	chr4	stromal antigen 2	ENSGALT00000013823.1	-0.132	0.016
GgaAffx.22723	chr3	similar to NPF/calponin-like protein; EH domain-binding protein 1	ENSGALT00000014500.1	-0.17	0.036
GgaAffx.22738	chr3	similar to Serine/threonine-protein kinase PAK 7 (p21-activated kinase 7) (PAK-7) (PAK-5)	ENSGALT00000014550.1	-0.274	0.034
GgaAffx.22768	chr17	similar to TNF receptor-associated factor 2; tumor necrosis factor type 2 receptor associated protein 3 /// similar to TNF receptor-associated factor 2; tumor necrosis factor type 2 receptor associated protein 3	ENSGALT00000014665.1	-0.448	0.026
GgaAffx.22818	chr25	coatomer protein complex, subunit alpha	ENSGALT00000014909.1	-0.055	0.046
GgaAffx.22861	chr19	benzodiazapine receptor (peripheral) associated protein 1	ENSGALT00000001510.1	-0.086	0.032
GgaAffx.22877	chr14	intraflagellar transport 140 homolog (Chlamydomonas)	ENSGALT00000015162.1	-0.339	0.008
GgaAffx.2290	chr17	senataxin	ENSGALT00000005803.1	-0.366	0.001	*
GgaAffx.23051	chr5	aquarius homolog (mouse)	ENSGALT00000015995.1	-0.247	0.019
GgaAffx.23065	chr4	Finished cDNA, clone ChEST532j16	ENSGALT00000016071.1	0.168	0.039
GgaAffx.23089	chr8	elongation of very long chain fatty acids (FEN1/Elo2, SUR4/Elo3, yeast)-like 1	ENSGALT00000016230.1	-0.26	0.002
GgaAffx.23127	chr8	ST3 beta-galactoside alpha-2,3-sialyltransferase 3	ENSGALT00000016389.1	0.348	0.035
GgaAffx.23140	chr3	similar to KIAA0082	ENSGALT00000016499.1	-0.202	0.034
GgaAffx.23146	chr13	Ig-superfamily protein (ZOV3 gene product)	ENSGALT00000001647.1	-0.132	0.02
GgaAffx.2316	chr10	---	ENSGALT00000005873.1	0.297	0.01
GgaAffx.2317	chr10	---	ENSGALT00000005870.1	-0.836	0.007
GgaAffx.23304	chr4	similar to Ten-m3	ENSGALT00000017418.1	-0.142	0.011
GgaAffx.23392	chr1	similar to hypothetical protein FLJ22789	ENSGALT00000017843.1	0.321	0.033
GgaAffx.23401	chr8	dedicator of cytokinesis 7	ENSGALT00000017857.1	-0.052	0.007
GgaAffx.23417	chr8	similar to dJ534K7.2 (novel protein)	ENSGALT00000017909.1	0.346	0.031
GgaAffx.23435	chr7	COBL-like 1	ENSGALT00000018021.1	-0.3	0.027
GgaAffx.23468	chr3	Finished cDNA, clone ChEST856j18	ENSGALT00000018157.1	-0.547	0.041
GgaAffx.23508	chr1	ATPase, Ca++ transporting, plasma membrane 1	ENSGALT00000018372.1	-0.063	0.024
GgaAffx.23576	chr4	similar to Nucleoporin p54 (54 kDa nucleoporin)	ENSGALT00000018760.1	0.128	0.029
GgaAffx.23583	chr5	protein phosphatase 1, regulatory (inhibitor) subunit 13B	ENSGALT00000018835.1	-0.099	0.049
GgaAffx.23596	chr3	mitogen-activated protein kinase kinase kinase 4	ENSGALT00000018893.1	-0.12	0.008
GgaAffx.23623	chr5	similar to KIAA2019 protein	ENSGALT00000019051.1	-0.428	0.011
GgaAffx.23641	chr7	---	ENSGALT00000019179.1	-0.27	0.023
GgaAffx.23687	chr1	similar to RIKEN cDNA D130059P03 gene	ENSGALT00000019339.1	-0.273	0.041
GgaAffx.23743	chr5	talpid3	ENSGALT00000019625.1	-0.147	0.021
GgaAffx.23778	chr5	similar to CG11412-PA	ENSGALT00000019761.1	-0.232	0.047
GgaAffx.23862	chr2	similar to Retina-derived POU-domain factor-1 (RPF-1)	ENSGALT00000020110.1	0.418	0.04
GgaAffx.23924	chr7	kinesin Kif5c	ENSGALT00000020369.1	-0.091	0.023
GgaAffx.23927	chr20	chromodomain helicase DNA binding protein 6	ENSGALT00000002030.1	-0.194	0.003
GgaAffx.23929	chr2	similar to nuclear transcription factor, X-box binding 1 isoform 2; transcriptional repressor NF-X1	ENSGALT00000020392.1	0.25	0.01
GgaAffx.23955	chr2	CTD (carboxy-terminal domain, RNA polymerase II, polypeptide A) phosphatase, subunit 1	ENSGALT00000020647.1	-0.155	0.016
GgaAffx.23986	chr2	---	ENSGALT00000020778.1	-0.117	0.014
GgaAffx.24020	chr28	Finished cDNA, clone ChEST41k13	ENSGALT00000020972.1	-0.149	0.036
GgaAffx.24025	chr2	serpin peptidase inhibitor, clade B (ovalbumin), member 6	ENSGALT00000020986.1	0.079	0.014
GgaAffx.24030	chr2	PH domain and leucine rich repeat protein phosphatase	ENSGALT00000021018.1	-0.19	0.018
GgaAffx.24250	chr3	similar to AT rich interactive domain 1B (SWI1-like) isoform 3; BRG1-binding protein ELD/OSA1; Eld (eyelid)/Osa protein	ENSGALT00000022246.1	-0.074	0.01
GgaAffx.24344	chr12	similar to KIAA0975 protein	ENSGALT00000002269.1	-0.077	0.019
GgaAffx.24443	chr2	matrilin 2	ENSGALT00000023439.1	0.308	0.012
GgaAffx.24444	chr15	similar to KIAA0614 protein	ENSGALT00000023447.1	-0.207	0.022
GgaAffx.24481	chrZ	G protein-coupled receptor 98	ENSGALT00000023622.1	1.288	0	*
GgaAffx.24491	chrZ	similar to hypothetical protein FLJ35954	ENSGALT00000023743.1	0.303	0.017
GgaAffx.24537	chrZ	similar to hypothetical protein FLJ21308	ENSGALT00000024009.1	0.681	0	*
GgaAffx.24596	chr1	similar to beta3-glucuronyltransferase	ENSGALT00000024317.1	-0.187	0.015
GgaAffx.24769	chr3	similar to ANKRD6 protein	ENSGALT00000025430.1	0.305	0.003
GgaAffx.24784	chr1	similar to T-lymphoma invasion and metastasis inducing protein 1 (TIAM1 protein)	ENSGALT00000025542.1	-0.181	0.032
GgaAffx.24789	chr3	synaptosomal-associated protein, 91kDa homolog (mouse)	ENSGALT00000025549.1	-0.098	0.041
GgaAffx.24843	chr2	regulating synaptic membrane exocytosis 2	ENSGALT00000025901.1	-0.112	0.007
GgaAffx.24869	chr2	similar to xPRL-3	ENSGALT00000026041.1	-0.205	0.033
GgaAffx.24992	chr3	similar to dystrobrevin B DTN-B2	ENSGALT00000026670.1	0.24	0.022
GgaAffx.25019	chr3	similar to Kinesin-like protein KIF13B (Kinesin-like protein GAKIN)	ENSGALT00000026862.1	-0.497	0.025
GgaAffx.25022	chr3	similar to CDNA sequence BC024502	ENSGALT00000026872.1	-0.127	0.015
GgaAffx.25046	chr1	similar to solute carrier family 9, member 7	ENSGALT00000027004.1	-0.07	0.041
GgaAffx.25048	chr1	similar to cytoplasmic FMR1 interacting protein 1; selective hybridizing clone (mouse); cytoplasmic FMRP interacting protein 1	ENSGALT00000027008.1	-0.122	0.026
GgaAffx.25061	chr1	eukaryotic translation initiation factor 5B	ENSGALT00000027068.1	-0.092	0.027
GgaAffx.25081	chr1	RAS p21 protein activator 3	ENSGALT00000027149.1	-0.144	0.032
GgaAffx.25095	chr1	integrin, beta-like 1 (with EGF-like repeat domains)	ENSGALT00000027247.1	-0.497	0.049
GgaAffx.25128	chr1	MYC binding protein 2	ENSGALT00000027343.1	-0.206	0.026
GgaAffx.2516	chr6	similar to CXXC finger 6; leukemia-associated protein with a CXXC domain; ten-eleven translocation-1	ENSGALT00000006481.1	-0.106	0.006
GgaAffx.25196	chr1	similar to SI:bZ1P14.10 (novel protein similar to human oligophrenin 1 (OPHN1))	ENSGALT00000027796.1	0.242	0.045
GgaAffx.25213	chr1	similar to RAB30	ENSGALT00000027882.1	-0.288	0.02
GgaAffx.25266	chr1	similar to FLJ20699 protein	ENSGALT00000023473.1	-0.328	0.014
GgaAffx.25275	chrZ	similar to rin	ENSGALT00000028294.1	0.823	0	*
GgaAffx.25280	chr11	Finished cDNA, clone ChEST305m10	ENSGALT00000028346.1	-0.081	0.035
GgaAffx.25327	chrZ	Adenomatous polyposis coli 1 (APC1 gene)	ENSGALT00000000296.1	0.824	0.001	*
GgaAffx.25360	chrZ	erythrocyte membrane protein band 4.1 like 4A	ENSGALT00000000313.1	0.391	0.008
GgaAffx.25421	chr9	Rho guanine nucleotide exchange factor (GEF) 4	ENSGALT00000003429.1	-0.135	0.013
GgaAffx.25442	chrZ	sema domain, transmembrane domain (TM), and cytoplasmic domain, (semaphorin) 6A	ENSGALT00000003606.1	0.44	0.004
GgaAffx.25553	chr6	BMS1-like, ribosome assembly protein (yeast)	ENSGALT00000004135.1	-0.081	0.008
GgaAffx.25603	chr3	A kinase (PRKA) anchor protein 7	ENSGALT00000004310.1	0.584	0.017
GgaAffx.25612	chr26	similar to chromosome 6 open reading frame 107; similar to CG31653-PA	ENSGALT00000004361.1	-0.342	0.036
GgaAffx.25660	chr6	leucine rich repeat transmembrane neuronal 3	ENSGALT00000004519.1	0.128	0.044
GgaAffx.2568	chr7	similar to SH3-domain binding protein 4	ENSGALT00000006583.1	-0.214	0.014
GgaAffx.25694	chr19	similar to splicing factor Prp8	ENSGALT00000004651.1	-0.116	0.007
GgaAffx.25713	chr6	similar to RIKEN cDNA 1700040L02	ENSGALT00000004758.1	-0.502	0.014
GgaAffx.25716	chrZ	similar to WD repeat domain 7 protein isoform 2; TGF-beta resistance associated gene; rabconnectin-3 beta	ENSGALT00000004772.1	0.304	0.005
GgaAffx.25732	chr20	similar to amyloid beta (A4) precursor protein-binding, family A, member 1 binding protein	ENSGALT00000004840.1	-0.238	0.02
GgaAffx.25857	chr26	similar to importin 9	ENSGALT00000000542.1	-0.09	0.026
GgaAffx.25871	chrZ	---	ENSGALT00000005480.1	0.87	0.034
GgaAffx.25875	chr8	aldehyde dehydrogenase 9 family, member A1	ENSGALT00000005530.1	-0.221	0	*
GgaAffx.25956	chr13	LSM11, U7 small nuclear RNA associated	ENSGALT00000005895.1	0.451	0.011
GgaAffx.262	chr21	similar to hypothetical protein FLJ38753	ENSGALT00000000573.1	-0.167	0.008
GgaAffx.26256	chr12	similar to LUCA-15 protein	ENSGALT00000007312.1	-0.109	0.008
GgaAffx.26358	chr14	similar to ATP synthase mitochondrial F1 complex assembly factor 2	ENSGALT00000007880.1	0.164	0.015
GgaAffx.2637	chr5	similar to Catalase	ENSGALT00000006782.1	-0.11	0.027
GgaAffx.26376	chr17	similar to cerebral endothelial cell adhesion molecule 1; cerebral cell adhesion molecule	ENSGALT00000007990.1	-0.248	0.024
GgaAffx.26380	chr17	similar to Torsin family 2, member A	ENSGALT00000008001.1	-0.181	0.008
GgaAffx.26385	chr9	dedicator of cytokinesis 10	ENSGALT00000008052.1	-0.115	0.049
GgaAffx.26407	chr9	cullin 3	ENSGALT00000008189.1	-0.103	0.043
GgaAffx.26413	chr17	similar to collagen, type XXVII, alpha 1	ENSGALT00000008201.1	-0.249	0.024
GgaAffx.26421	chr6	similar to KIAA0913 protein	ENSGALT00000008243.1	-0.192	0.002	*
GgaAffx.26449	chr12	similar to mitogen-activated protein kinase kinase kinase	ENSGALT00000008367.1	-0.575	0.042
GgaAffx.26454	chr19	thyroid hormone receptor associated protein 1	ENSGALT00000008405.1	-0.12	0.036
GgaAffx.26547	chr4	Finished cDNA, clone ChEST970i13	ENSGALT00000009025.1	-0.476	0.032
GgaAffx.26573	chr11	similar to ZDHHC7 protein	ENSGALT00000009174.1	-0.075	0.043
GgaAffx.26644	chr19	similar to KIAA0523 protein	ENSGALT00000009462.1	-0.108	0.033
GgaAffx.26694	chr13	similar to procollagen I N-proteinase	ENSGALT00000009653.1	-0.593	0.001	*
GgaAffx.26766	chr4	transmembrane protein 32	ENSGALT00000009949.1	-0.181	0.043
GgaAffx.26769	chr8	leucine rich repeat containing 8 family, member D	ENSGALT00000009956.1	-0.204	0.011
GgaAffx.2707	chrZ	similar to cAMP-specific phosphodiesterase 8B2	ENSGALT00000006922.1	0.378	0.005
GgaAffx.2728	chr18	---	ENSGALT00000006987.1	-0.407	0.038
GgaAffx.2789	chrZ	similar to betaine homocysteine methyl transferase	ENSGALT00000007194.1	0.496	0	*
GgaAffx.292	chr14	chloride channel 7 /// similar to chloride channel 7	ENSGALT00000000642.1	-0.273	0.037
GgaAffx.3012	chr6	similar to Hypothetical protein E330020C23	ENSGALT00000007743.1	-0.18	0.025
GgaAffx.3077	chr11	LSM14 homolog A (SCD6, S. cerevisiae)	ENSGALT00000007895.1	-0.101	0.043
GgaAffx.3262	chr14	similar to voltage-dependent calcium channel alpha 1G subunit isoform 11; calcium channel, voltage-dependent, T type, alpha-1G subunit	ENSGALT00000008378.1	-0.354	0.029
GgaAffx.3355	chrZ	---	ENSGALT00000008589.1	0.416	0.016
GgaAffx.3434	chr19	similar to AP1 gamma subunit binding protein 1 isoform 1; gamma-synergin; adaptor-related protein complex 1 gamma subunit-binding protein 1	ENSGALT00000008784.1	-0.174	0.018
GgaAffx.344	chr26	similar to CDNA sequence BC004004	ENSGALT00000000767.1	-0.287	0.009
GgaAffx.3534	chr9	transient receptor potential cation channel, subfamily M, member 2	ENSGALT00000009035.1	-0.264	0.046
GgaAffx.3553	chr2	similar to Zinc finger protein Kr18 (HKr18)	ENSGALT00000009082.1	-0.138	0.001	*
GgaAffx.3568	chr11	similar to hypothetical protein DKFZp434B044	ENSGALT00000009128.1	-0.299	0.015
GgaAffx.3570	chr19	similar to RIKEN cDNA 1810014L12	ENSGALT00000009146.1	-0.089	0.032
GgaAffx.3636	chrZ	LOC427400	ENSGALT00000009334.1	0.285	0.019
GgaAffx.3662	chr6	similar to Arachidonate 5-lipoxygenase (5-lipoxygenase) (5-LO)	ENSGALT00000009416.1	-0.636	0.046
GgaAffx.3732	chr20	similar to chromosome 20 open reading frame 136	ENSGALT00000009665.1	0.173	0.026
GgaAffx.3857	chr20	similar to Double-strand-break repair protein rad21 homolog (Pokeweed agglutinin-binding protein 29) (PW29) (SCC1 homolog)	ENSGALT00000009982.1	-0.496	0.032
GgaAffx.3863	chr7	lanosterol synthase (2,3-oxidosqualene-lanosterol cyclase)	ENSGALT00000010003.1	-0.152	0.015
GgaAffx.3894	chr4	similar to Mtap7 protein	ENSGALT00000010111.1	-0.481	0	*
GgaAffx.3918	chr13	similar to Short transient receptor potential channel 7 (TrpC7) (TRP7 protein)	ENSGALT00000010176.1	0.819	0.019
GgaAffx.393	chr21	similar to dJ467L1.1 (KIAA0833)	ENSGALT00000000862.1	-0.133	0.015
GgaAffx.4000	chr10	---	ENSGALT00000010399.1	-0.176	0.018
GgaAffx.4108	chr20	kinesin family member 3B	ENSGALT00000010659.1	-0.104	0.044
GgaAffx.426	chr27	similar to Myosin Id	ENSGALT00000000954.1	-0.584	0.024
GgaAffx.4376	chr6	similar to kinase non-catalytic C-lobe domain (KIND) containing 1 isoform a; RasGEF domain family, member 2; chromosome 10 open reading frame 23	ENSGALT00000011322.1	0.454	0.026
GgaAffx.4394	chr14	similar to putative endoplasmic reticulum protein family member, with at least 7 transmembrane domains, of ancient origin (53.1 kD) (1F495)	ENSGALT00000011376.1	-0.467	0.045
GgaAffx.4442	chr1	kinesin family member 21A	ENSGALT00000011492.1	-0.098	0.03
GgaAffx.4469	chr14	---	ENSGALT00000011556.1	-0.262	0.04
GgaAffx.4649	chr14	CGTHBA	ENSGALT00000012057.1	0.481	0	*
GgaAffx.4742	chr24	similar to MAIL	ENSGALT00000012289.1	-0.701	0.001	*
GgaAffx.4748	chr4	Transcribed locus, strongly similar to NP_076447.1 Cdc42 guanine nucleotide exchange factor (GEF) 9 [Rattus norvegicus] /// Transcribed locus, strongly similar to NP_076447.1 Cdc42 guanine nucleotide exchange factor (GEF) 9 [Rattus norvegicus]	ENSGALT00000012303.1	-0.109	0.03
GgaAffx.4808	chr2	Rho GTPase activating protein 21	ENSGALT00000012519.1	-0.114	0.026
GgaAffx.4828	chr18	similar to Fdxr protein	ENSGALT00000012583.1	0.359	0.016
GgaAffx.488	chr21	similar to chromodomain helicase DNA binding protein 5	ENSGALT00000001082.1	-0.164	0.018
GgaAffx.4908	chr7	similar to axonemal dynein heavy chain 7	ENSGALT00000012727.1	-0.209	0.04
GgaAffx.4921	chr3	B-cell CLL/lymphoma 11A (zinc finger protein)	ENSGALT00000012767.1	-0.103	0.028
GgaAffx.4945	chr5	similar to hypothetical protein LOC143458	ENSGALT00000012817.1	-0.178	0.018
GgaAffx.4953	chr4	similar to Copper-transporting ATPase 1 (Copper pump 1) (Menkes disease-associated protein homolog)	ENSGALT00000012827.1	-0.265	0.036
GgaAffx.4955	chr1	similar to Laminin beta-1 chain precursor (Laminin B1 chain)	ENSGALT00000012832.1	-0.28	0.028
GgaAffx.5168	chrZ	similar to tripartite motif protein 36; zinc-binding protein Rbcc728	ENSGALT00000013338.1	0.624	0.003
GgaAffx.5198	chr15	---	ENSGALT00000013405.1	-0.117	0.03
GgaAffx.5210	chr3	similar to anaphase promoting complex subunit 1; anaphase-promoting complex 1 (meiotic checkpoint regulator)	ENSGALT00000013435.1	-0.106	0.009
GgaAffx.5238	chr5	similar to Low-density lipoprotein receptor-related protein 4 precursor (Multiple epidermal growth factor-like domains 7)	ENSGALT00000013501.1	0.311	0.012
GgaAffx.5308	chr10	microtubule-associated protein 1A	ENSGALT00000013722.1	-0.125	0.023
GgaAffx.5332	chr1	similar to hypothetical protein FLJ32786	ENSGALT00000013799.1	0.783	0.046
GgaAffx.5354	chr12	similar to FYVE-finger-containing Rab5 effector protein rabenosyn-5	ENSGALT00000013847.1	-0.13	0.004
GgaAffx.5515	chr2	---	ENSGALT00000014260.1	-0.343	0.029
GgaAffx.5574	chr14	similar to Transcription factor (TFIIIC) alpha chain, partial	ENSGALT00000011945.1	-0.081	0.008
GgaAffx.5578	chr17	regulator of G-protein signalling 3	ENSGALT00000014434.1	-0.266	0.041
GgaAffx.5600	chr3	similar to NPF/calponin-like protein; EH domain-binding protein 1	ENSGALT00000014479.1	-0.164	0.007
GgaAffx.5810	chr25	similar to beta-keratin	ENSGALT00000014967.1	-0.346	0.04
GgaAffx.5829	chr3	acyl-Coenzyme A binding domain containing 3	ENSGALT00000015044.1	-0.146	0.045
GgaAffx.585	chr13	similar to hypothetical protein DKFZp761B0514	ENSGALT00000001321.1	-0.184	0.039
GgaAffx.5945	chr4	similar to leucine-rich repeat-containing G protein-coupled receptor 7	ENSGALT00000015352.1	-0.357	0.001	*
GgaAffx.6133	chr4	similar to E74-like factor 2 (ets domain transcription factor) isoform 2; new Ets-related factor	ENSGALT00000015895.1	-0.155	0.029
GgaAffx.6148	chr4	SET domain containing (lysine methyltransferase) 7	ENSGALT00000015941.1	0.291	0	*
GgaAffx.6209	chr1	---	ENSGALT00000016087.1	-0.107	0.024
GgaAffx.6336	chr8	importin 13	ENSGALT00000016399.1	-0.219	0.018
GgaAffx.6341	chr4	similar to RIKEN cDNA 9930021J17	ENSGALT00000016412.1	0.381	0.049
GgaAffx.6345	chr4	similar to F-box protein FBW7 isoform 2; archipelago, Drosophila, homolog of; F-box protein FBW7; F-box protein SEL-10; homolog of C elegans sel-10	ENSGALT00000016428.1	-0.119	0.026
GgaAffx.6380	chr5	LOC423334	ENSGALT00000016486.1	-0.191	0.041
GgaAffx.6405	chr4	heat shock 70kDa protein 4-like	ENSGALT00000016555.1	-0.071	0.044
GgaAffx.6408	chr5	CTAGE family, member 5	ENSGALT00000016562.1	-0.333	0.03
GgaAffx.6467	chr1	zinc finger, DHHC-type containing 17	ENSGALT00000016674.1	0.161	0.04
GgaAffx.6469	chr5	similar to latent transforming growth factor beta binding protein 2; chromosome 14 open reading frame 141; latent transforming growth factor beta binding protein 2 (NOTE:redefinition of symbol)	ENSGALT00000016686.1	-0.449	0.014
GgaAffx.6570	chr4	similar to KIAA1680 protein	ENSGALT00000016926.1	-0.183	0.021
GgaAffx.6571	chr4	---	ENSGALT00000016927.1	0.42	0.028
GgaAffx.6579	chr5	neuroglobin	ENSGALT00000016953.1	0.398	0.001	*
GgaAffx.6632	chr5	alkB, alkylation repair homolog (E. coli)	ENSGALT00000017074.1	0.245	0.025
GgaAffx.6668	chr5	similar to RIKEN cDNA 5430424K18	ENSGALT00000017170.1	-0.388	0.043
GgaAffx.6684	chr4	similar to FLJ13273 protein	ENSGALT00000017207.1	-0.244	0.045
GgaAffx.6709	chr5	similar to spermatogenesis-associated protein 7	ENSGALT00000017257.1	0.401	0.017
GgaAffx.6756	chrZ	similar to p64 isoform of N-Shc	ENSGALT00000017386.1	0.69	0	*
GgaAffx.6792	chr8	Hypothetical protein, clone 29m8	ENSGALT00000017500.1	-0.147	0.004
GgaAffx.6842	chr5	inositol 1,3,4-triphosphate 5/6 kinase	ENSGALT00000017602.1	-0.114	0.006
GgaAffx.6885	chr4	similar to Anthrax toxin receptor 2 precursor (Capillary morphogenesis protein-2) (CMG-2)	ENSGALT00000017714.1	-0.458	0.006
GgaAffx.6939	chr1	protein tyrosine phosphatase, receptor type, f polypeptide (PTPRF), interacting protein (liprin), alpha 2	ENSGALT00000017835.1	-0.096	0.035
GgaAffx.6952	chr8	similar to APG4 autophagy 4 homolog C; autophagin-3; AUT-like 1, cysteine endopeptidase (S. cerevisiae); AUT (S. cerevisiae)-like 1, cysteine endopeptidase; AUT-like 1, cysteine endopeptidase (S. cerevisiae)	ENSGALT00000017894.1	0.109	0.016
GgaAffx.7019	chr4	similar to protein tyrosine phosphatase, non-receptor type 13 isoform 2; protein tyrosine phosphatase, nonreceptor type 13; protein-tyrosine phosphatase PTPL1; protein tyrosine phosphatase 1E; Fas-associated phosphatase-1; protein-tyrosine phosphat...	ENSGALT00000018048.1	-0.378	0.02
GgaAffx.7059	chr7	similar to sodium-driven chloride bicarbonate exchanger rb2NCBE	ENSGALT00000018119.1	0.23	0.017
GgaAffx.7190	chr1	similar to plexin C1; receptor for virally-encoded semaphorin; plexin (semaphorin receptor)	ENSGALT00000018449.1	-0.118	0.019
GgaAffx.7207	chr8	prostaglandin E receptor 3 (subtype EP3)	ENSGALT00000018504.1	-1.126	0.014
GgaAffx.7226	chr7	ring finger protein 25	ENSGALT00000018556.1	-0.522	0.008
GgaAffx.7249	chr8	similar to cytochrome P450, family 2, subfamily J, polypeptide 2; cytochrome P450, subfamily IIJ (arachidonic acid epoxygenase) polypeptide 2; microsomal monooxygenase; flavoprotein-linked monooxygenase	ENSGALT00000018621.1	-0.447	0.011
GgaAffx.7442	chr7	similar to Disrupted in renal carcinoma 2	ENSGALT00000019090.1	-0.071	0.036
GgaAffx.7459	chr5	---	ENSGALT00000019151.1	-0.53	0.014
GgaAffx.7464	chr2	topoisomerase (DNA) II binding protein 1	ENSGALT00000019163.1	-0.326	0.03
GgaAffx.7530	chr2	similar to KIAA0028	ENSGALT00000019337.1	-0.315	0.002
GgaAffx.7583	chr2	similar to myosin VIIA and Rab interacting protein; rab effector MYRIP; Slp homologue lacking C2 domains; synaptotagmin-like protein homologue lacking C2 domains-c; exophilin; exophilin 8	ENSGALT00000019484.1	0.269	0.026
GgaAffx.7656	chr4	similar to lymphocyte alpha-kinase	ENSGALT00000019725.1	0.519	0.014
GgaAffx.7733	chr5	similar to RIKEN cDNA D630024B06	ENSGALT00000019920.1	-0.375	0.03
GgaAffx.7801	chr3	similar to hypothetical protein 9130014G24	ENSGALT00000020126.1	-0.35	0.024
GgaAffx.7905	chr5	---	ENSGALT00000020365.1	-0.522	0.004
GgaAffx.7987	chrZ	---	ENSGALT00000020544.1	0.275	0.005
GgaAffx.7988	chrZ	---	ENSGALT00000020545.1	0.418	0.001	*
GgaAffx.8002	chr1	similar to hypothetical protein HSPC117	ENSGALT00000020589.1	-0.107	0.034
GgaAffx.8012	chr1	BTB (POZ) domain containing 11	ENSGALT00000020617.1	0.228	0.005
GgaAffx.8168	chr1	solute carrier family 13 (sodium/sulfate symporters), member 4	ENSGALT00000021051.1	-0.305	0.046
GgaAffx.8198	chr2	similar to Phf7 protein	ENSGALT00000021121.1	0.581	0.003
GgaAffx.822	chr11	cholesteryl ester transfer protein, plasma	ENSGALT00000001872.1	-0.562	0.042
GgaAffx.8243	chr2	similar to catenin (cadherin-associated protein), delta 2 (neural plakophilin-related arm-repeat protein)	ENSGALT00000021232.1	-0.105	0.038
GgaAffx.8256	chr1	calcium channel, voltage-dependent, L type, alpha 1C subunit	ENSGALT00000021254.1	-0.318	0.009
GgaAffx.8350	chr2	similar to chromosome 9 open reading frame 5	ENSGALT00000021448.1	-0.381	0.026
GgaAffx.8431	chr1	Finished cDNA, clone ChEST331c20	ENSGALT00000021629.1	-0.327	0.003
GgaAffx.8465	chr5	similar to 5730453I16Rik protein	ENSGALT00000021713.1	-0.445	0.008
GgaAffx.8555	chr1	similar to hypothetical protein MGC13204	ENSGALT00000021891.1	-0.416	0.011
GgaAffx.8571	chr7	partitioning-defective 3-like	ENSGALT00000021926.1	-0.207	0.035
GgaAffx.8631	chrZ	similar to G6VTS76519	ENSGALT00000022058.1	0.771	0.004
GgaAffx.8634	chrZ	---	ENSGALT00000022059.1	0.977	0	*
GgaAffx.8775	chr3	human immunodeficiency virus type I enhancer binding protein 2	ENSGALT00000022399.1	-0.219	0.018
GgaAffx.8850	chr1	DNA cross-link repair 1C (PSO2 homolog, S. cerevisiae)	ENSGALT00000022572.1	-0.209	0.045
GgaAffx.8880	chr10	---	ENSGALT00000004045.1	-0.393	0.011
GgaAffx.8905	chr25	---	ENSGALT00000022707.1	-0.25	0.004
GgaAffx.8910	chr4	---	ENSGALT00000022719.1	-0.091	0.038
GgaAffx.9129	chr5	similar to ankyrin repeat and BTB (POZ) domain containing 2	ENSGALT00000000095.1	-0.12	0.045
GgaAffx.9141	chr2	similar to 1-phosphatidylinositol-4,5-bisphosphate phosphodiesterase gamma 1 (Phosphoinositide phospholipase C) (PLC-gamma-1) (Phospholipase C-gamma-1) (PLC-II) (PLC-148)	ENSGALT00000023262.1	-0.423	0.01
GgaAffx.9181	chr1	Hypothetical protein, clone 3f17	ENSGALT00000023346.1	-0.249	0.039
GgaAffx.9198	chr8	similar to RIKEN cDNA D930050H05 /// similar to RIKEN cDNA D930050H05	ENSGALT00000023387.1	-0.139	0.001	*
GgaAffx.9276	chrZ	similar to topoisomerase 1-binding RING finger	ENSGALT00000023610.1	0.569	0.004
GgaAffx.9281	chrZ	---	ENSGALT00000023633.1	1.079	0	*
GgaAffx.9282	chrZ	similar to KIAA0825 protein	ENSGALT00000023634.1	0.492	0.001	*
GgaAffx.9283	chrZ	similar to KIAA0825 protein	ENSGALT00000023635.1	0.64	0.004
GgaAffx.9290	chr1	similar to calsyntenin-3 /// similar to calsyntenin-3	ENSGALT00000023645.1	-0.037	0.029
GgaAffx.9296	chrZ	similar to RNA polymerase II elongation factor ELL2	ENSGALT00000023653.1	0.778	0	*
GgaAffx.9329	chrZ	DEAH (Asp-Glu-Ala-His) box polypeptide 29	ENSGALT00000023701.1	0.406	0.001	*
GgaAffx.9335	chrZ	similar to RIKEN cDNA 9130023D20 gene	ENSGALT00000023723.1	0.666	0	*
GgaAffx.9345	chrZ	similar to RAB3C, member RAS oncogene family	ENSGALT00000023749.1	0.456	0.009
GgaAffx.9350	chrZ	similar to Zinc finger SWIM domain containing protein 6 /// similar to Zinc finger SWIM domain containing protein 6	ENSGALT00000023758.1	-1.566	0	*
GgaAffx.9424	chr3	enoyl Coenzyme A hydratase domain containing 1	ENSGALT00000023935.1	-0.355	0.018
GgaAffx.9457	chrZ	similar to Integrin alpha-2 precursor (Platelet membrane glycoprotein Ia) (GPIa) (Collagen receptor) (VLA-2 alpha chain) (CD49b)	ENSGALT00000024027.1	0.67	0.003
GgaAffx.9461	chrZ	similar to Integrin alpha-2 precursor (Platelet membrane glycoprotein Ia) (GPIa) (Collagen receptor) (VLA-2 alpha chain) (CD49b)	ENSGALT00000024037.1	0.451	0.005
GgaAffx.9493	chr1	similar to KIAA1006 protein	ENSGALT00000024101.1	-0.108	0.028
GgaAffx.9496	chrZ	similar to hypothetical protein	ENSGALT00000024109.1	0.855	0.005
GgaAffx.9515	chrZ	similar to Coagulation factor II receptor precursor	ENSGALT00000024170.1	0.216	0.033
GgaAffx.9520	chr4	---	ENSGALT00000024180.1	-0.148	0.044
GgaAffx.9580	chrZ	similar to Myeloid/lymphoid or mixed-lineage leukemia (trithorax homolog, Drosophila); translocated to, 3	ENSGALT00000024323.1	0.121	0.018
GgaAffx.9581	chrZ	similar to cancer related gene-liver 1	ENSGALT00000024328.1	0.659	0	*
GgaAffx.9582	chrZ	DENN/MADD domain containing 4C	ENSGALT00000024331.1	0.549	0.04
GgaAffx.9602	chrZ	similar to amyloid beta A4 precursor protein-binding, family A, member 1; phosphotyrosine-binding/-interacting domain (PTB)-bearing protein; neuronal munc18-1-interacting protein 1; neuron-specific X11 protein; adaptor protein X11alpha ...	ENSGALT00000024379.1	0.334	0.02
GgaAffx.9649	chrZ	similar to RIKEN cDNA A230083H22 gene	ENSGALT00000024479.1	0.315	0.01
GgaAffx.9661	chrZ	guanine nucleotide binding protein (G protein), q polypeptide	ENSGALT00000024492.1	0.379	0	*
GgaAffx.9684	chrZ	similar to Tyrosine-protein kinase SYK (Spleen tyrosine kinase) /// similar to protein-tyrosine kinase	ENSGALT00000024556.1	0.645	0.013
GgaAffx.9726	chr2	similar to opioid receptor, kappa 1; Opiate receptor, kappa-1	ENSGALT00000024646.1	-0.365	0.034
GgaAffx.9727	chr3	---	ENSGALT00000024649.1	0.332	0.019
GgaAffx.9751	chrZ	similar to Shb protein	ENSGALT00000024697.1	0.203	0.001	*
GgaAffx.9801	chrZ	similar to THAP domain containing, apoptosis associated protein 1	ENSGALT00000024821.1	0.693	0.002	*
GgaAffx.9832	chrZ	similar to Fukutin (Fukuyama-type congenital muscular dystrophy protein)	ENSGALT00000024907.1	0.549	0.003
GgaAffx.9848	chr1	similar to immunoglobulin superfamily, member 2	ENSGALT00000024944.1	-0.181	0.009
GgaAffx.9910	chrZ	Transcribed locus, weakly similar to NP_597702.1 glutamate receptor, ionotropic, N-methyl-D-aspartate 3A [Homo sapiens]	ENSGALT00000025072.1	0.179	0.026
GgaAffx.9911	chrZ	---	ENSGALT00000025073.1	0.888	0.001	*
GgaAffx.993	chr9	similar to inositol polyphosphate-5-phosphatase, 145kDa; hp51CN; inositol polyphosphate-5-phosphatase, 145kD	ENSGALT00000002309.1	-0.5	0.023
Gga.10015	chr21	Finished cDNA, clone ChEST894o9	CD764665							0.399	0.021
Gga.10037	chr14	NADPH oxidase organizer 1	BU220239							-0.26	0.019
Gga.10039	chr7	Finished cDNA, clone ChEST648g9	CK609616							0.239	0.038
Gga.10050	chr14	Finished cDNA, clone ChEST322b21	BU355228							-0.294	0.03
Gga.10056	chr2	PHD finger protein 20-like 1	BU427286							0.371	0.04
Gga.10145	chr7	glycophorin C (Gerbich blood group)	AY234184.1							0.335	0.001	*
Gga.1015	chr4	dyskeratosis congenita 1, dyskerin	CD765328							-0.173	0.016
Gga.10157	chr1	Finished cDNA, clone ChEST662m21	BX933504.2							0.633	0.032
Gga.10163	chrZ	Finished cDNA, clone ChEST959e14	BX935251.1							0.41	0.02
Gga.10175	chr1	Finished cDNA, clone ChEST645l4	BX931463.2							0.199	0.046
Gga.10186	chr1	immunoglobulin superfamily, member 4D	BX950409.2							0.285	0.006
Gga.10215	chr1	similar to hypothetical protein FLJ11000	BU432476							-0.252	0.003
Gga.10224	chr18	Finished cDNA, clone ChEST152b11	BU296600							-0.167	0.042
Gga.10265	chr18	similar to Stxbp4 protein	BX933047.1							0.275	0.006
Gga.10276	chr6	Finished cDNA, clone ChEST848l8	BX934640.1							0.142	0.023
Gga.10326	chr7	calcitonin receptor-like	BU222598							0.46	0.005
Gga.1035	chr20	transglutaminase 2 (C polypeptide, protein-glutamine-gamma-glutamyltransferase)	NM_205448.1							-0.051	0.02
Gga.10390	chr6	similar to 3830613O22Rik protein	BX933370.2							0.25	0.023
Gga.10402	chr2	Finished cDNA, clone ChEST712g24	BU458329							0.368	0.007
Gga.10416	chr5	carnitine palmitoyltransferase 1A (liver)	BX934077.2							0.453	0.015
Gga.10465	chr5	G protein-coupled receptor 65	CF257416							0.652	0.035
Gga.10500	chr11	similar to Hypothetical protein MGC76138	BU271807							0.2	0.046
Gga.10507	chr8	Finished cDNA, clone ChEST667c4	BG712704							0.449	0.007
Gga.10581	chr13	hyaluronan-mediated motility receptor (RHAMM)	BU262101							0.296	0.027
Gga.10595	chr4	similar to DNA segment, Chr 6, ERATO Doi 253, expressed /// receptor expression enhancing protein 1	BU350475							0.053	0.017
Gga.10614	chr9	Finished cDNA, clone ChEST513k20	BX933192.2							0.832	0.041
Gga.10656	chr5	Finished cDNA, clone ChEST1021f11	BU219808							0.361	0.043
Gga.10657	chr15	Finished cDNA, clone ChEST798l8	BX933005.2							-0.258	0.016
Gga.10668	chr8	similar to PTPL1-associated RhoGAP 1	BX932954.1							0.097	0.046
Gga.10732	chr10	tropomodulin 2 (neuronal)	BU353797							0.471	0.04
Gga.10821	chr9	thyroid hormone receptor interactor 12	BU263122							0.289	0.011
Gga.10834	chr11	neuropilin (NRP) and tolloid (TLL)-like 2	BU317809							-0.247	0.03
Gga.10854	chr3	Finished cDNA, clone ChEST466a22	BU344185							0.35	0.027
Gga.10895	chr1	epidermal growth factor receptor pathway substrate 8	BU455354							-0.394	0.032
Gga.10964	chr23	similar to protein tyrosine phosphatase 4a2	BX931523.2							-0.073	0.034
Gga.11016	chr16	B locus M alpha chain 1	BU120638							-0.141	0.036
Gga.11021	chr9	similar to RIKEN cDNA 4933408N02	BU413143							0.293	0.017
Gga.11077	chr28	Finished cDNA, clone ChEST199h3	BU452463							0.274	0.006
Gga.111	chr2	integrin beta1D	BU144093							0.209	0.003
Gga.11105	chr1	EGF-like-domain, multiple 6	BU250899							0.302	0.047
Gga.11107	chr4	neuropeptide Y receptor Y5	BU307999							0.157	0.045
Gga.11161	chr5	similar to MGC68968 protein	BU302071							-0.56	0.004
Gga.11168	chr2	Finished cDNA, clone ChEST625e12	BU295911							-0.716	0.04
Gga.11202	chr19	OG9 homeobox gene	BX930180.1							-0.484	0.024
Gga.11230	chr3	LOC421751	BU134562							0.356	0.015
Gga.11238	chr10	Finished cDNA, clone ChEST763m14	BX929934.2							-0.387	0.036
Gga.11296	chr14	NADH dehydrogenase (ubiquinone) 1 beta subcomplex, 10, 22kDa	BU434011							-0.03	0.039
Gga.11300	chr4	similar to E74-like factor 2 (ets domain transcription factor) isoform 2; new Ets-related factor	BU348384							-0.107	0.009
Gga.11317	chr10	---	CR354361.1							0.413	0.04
Gga.11373	chr2	obscurin, cytoskeletal calmodulin and titin-interacting RhoGEF	BU411878							0.434	0.019
Gga.11382	chr14	ribosomal protein L3-like	BX935844.1							-0.274	0.011
Gga.11384	chr1	Finished cDNA, clone ChEST645l4 /// Finished cDNA, clone ChEST161b2	BU411478							0.106	0.005
Gga.11393	chr20	prefoldin subunit 4	BU114881							0.111	0.035
Gga.11453	chr10	tropomodulin 3 (ubiquitous)	BU433457							0.335	0.024
Gga.11456	chr1	similar to PLCPI=cysteine proteinase inhibitor	CK611983							-0.211	0.035
Gga.11474	chrZ	similar to LOC317671	BX934335.2							0.619	0.01
Gga.11482	chr17	surfeit 1	BU308551							-0.227	0.011
Gga.1149	chr7	Finished cDNA, clone ChEST717j8	BU302463							0.181	0.017
Gga.11526	chrZ	Transcribed locus	CK608693							0.956	0.003
Gga.11687	chr10	similar to C-myc promoter-binding protein	BU385645							0.403	0.031
Gga.11759	chr3	RAB23, member RAS oncogene family	BU226471							0.47	0.037
Gga.11765	chr5	Finished cDNA, clone ChEST1012h22	CR390004.1							0.157	0.031
Gga.1177	chr3	similar to fatty acid elongase 1	BU137713							0.124	0.008
Gga.1181	chr1	similar to Brain protein 44	BU413302							-0.08	0.008
Gga.11811	chr4	similar to hypothetical protein MGC35261	BU220305							0.654	0.006
Gga.11834	chr2	nicotinate phosphoribosyltransferase domain containing 1	NM_206981.1							-0.123	0.024
Gga.11836	chr7	COBL-like 1	BX929800.2							0.235	0.022
Gga.11840	chr5	sterile alpha motif domain containing 4A	BU243615							-0.369	0.006
Gga.11856	chr2	neurensin 1	BX933919.1							0.165	0.029
Gga.11911	chr2	zinc finger, MYND domain containing 11	BX933008.1							0.145	0.033
Gga.11969	chr4	cytokine-like 1	BU111245							-0.302	0.017
Gga.11976	chr2	Finished cDNA, clone ChEST82c22	BU289575							0.218	0.001	*
Gga.11978	chr1	heat shock 70kDa protein 14 /// similar to heat shock protein hsp70-related protein	BU442374							0.149	0.015
Gga.11991	chr11	polymerase (RNA) II (DNA directed) polypeptide C, 33kDa	BU141253							-0.082	0.024
Gga.1202	chr2	Transcribed locus, strongly similar to XP_001054971.1 PREDICTED: similar to RB1-inducible coiled-coil 1 [Rattus norvegicus]	BU484442							0.331	0.034
Gga.12020	chr10	Finished cDNA, clone ChEST509l14	BX933245.2							-0.182	0.026
Gga.12022	chr26	Finished cDNA, clone ChEST811c24	BX935205.2							-0.171	0.01
Gga.12026	chr3	neuron derived neurotrophic factor	BU113327							-0.135	0	*
Gga.12039	chr1	Finished cDNA, clone ChEST959c22	BX933478.1							0.136	0.026
Gga.12051	chr8	Finished cDNA, clone ChEST635f5	BU258655							-0.089	0.035
Gga.1209	chr11	Dynein, cytoplasmic, light intermediate polypeptide 2 (DNCLI2), mRNA /// Finished cDNA, clone ChEST502a6	BU331686							0.135	0.035
Gga.12117	chr2	Jumonji, AT rich interactive domain 2	BU403833							0.348	0.037
Gga.12141	chrZ	Finished cDNA, clone ChEST972m2	BU202788							0.618	0	*
Gga.12149	chr3	heterogeneous nuclear ribonucleoprotein L-like	BX933171.1							0.194	0.033
Gga.12208	chr3	GINS complex subunit 1 (Psf1 homolog)	BU396177							-0.164	0.034
Gga.12213	chr15	zinc finger, matrin type 5	CN237018							-0.094	0.017
Gga.12252	chr6	Finished cDNA, clone ChEST372b6	BU340431							-0.146	0.006
Gga.12255	chr1	Finished cDNA, clone ChEST352j2	BU123214							-0.183	0.001	*
Gga.12280	chr5	Finished cDNA, clone ChEST928e23	BU408389							0.414	0.007
Gga.12315	chr4	similar to cyclin-dependent kinase-like 2; p56 KKIAMRE protein kinase; CDC2-related kinase; serine/threonine protein kinase KKIAMRE	CR407462.1							-0.507	0.037
Gga.12412	chr3	Finished cDNA, clone ChEST793c24	BU143375							0.182	0.032
Gga.12423	chr2	similar to Hypothetical protein KIAA0143	BU448409							0.362	0.013
Gga.12428	chr1	ankyrin repeat domain 10	CR391683.1							0.231	0.049
Gga.12430	chr5	CTAGE family, member 5	CR353648.1							0.18	0.018
Gga.12444	chr5	Clone cDNA11 microsatellite MCW113 sequence	BU118678							0.072	0	*
Gga.12452	chr3	similar to Integrin beta-1 binding protein 1 (Integrin cytoplasmic domain-associated protein 1) (ICAP-1)	BX936058.1							0.105	0.012
Gga.12453	chr1	Finished cDNA, clone ChEST2m1	BX950380.2							0.164	0.022
Gga.12456	chr2	sirtuin (silent mating type information regulation 2 homolog) 5 (S. cerevisiae)	BX933404.1							-0.145	0.048
Gga.1246	chr12	similar to DC12 protein	BU469593							-0.224	0.011
Gga.12477	chr2	N-ethylmaleimide-sensitive factor attachment protein, gamma /// similar to Gamma-soluble NSF attachment protein (SNAP-gamma) (N-ethylmaleimide-sensitive factor attachment protein, gamma)	BU246977							0.289	0.006
Gga.12488	chr15	Finished cDNA, clone ChEST57k18	BU112148							0.175	0.005
Gga.12493	chr3	zinc finger protein 451	BU440477							0.175	0.026
Gga.1250	chr3	protein phosphatase 1, catalytic subunit, beta isoform	NM_205122.1							0.082	0.009
Gga.12523	chr14	similar to RIKEN cDNA C530044N13	BU230713							0.184	0.027
Gga.12532	chr2	similar to leucine rich repeat (in FLII) interacting protein 2	BU422608							0.143	0.02
Gga.12553	chrZ	erbb2 interacting protein	BU203359							0.617	0.008
Gga.12565	chr1	Finished cDNA, clone ChEST186p3	CF132760							0.149	0.024
Gga.1261	chr28	Finished cDNA, clone ChEST56n1	BU239851							-0.036	0.027
Gga.12618	chr8	intracisternal A particle-promoted polypeptide	BX935174.2							-0.496	0.036
Gga.12629	chr10	leucine rich repeat containing 49	BU271365							-0.356	0.01
Gga.12632	chr21	Finished cDNA, clone ChEST745g12	BX929592.2							0.258	0.025
Gga.1265	chr14	3-phosphoinositide dependent protein kinase-1	CN226751							-0.106	0.033
Gga.12825	chr2	Finished cDNA, clone ChEST708g4	BX950242.2							0.723	0.044
Gga.12856	chr3	similar to L-threonine dehydrogenase; L-threonine 3-dehydrogenase	BU353303							0.167	0.035
Gga.12862	chr1	N-acetylglucosamine-1-phosphate transferase, alpha and beta subunits	BU297313							0.106	0.041
Gga.12887	chr1	phenylalanine hydroxylase	AY615522.1							-0.248	0.03
Gga.12925	chr2	Finished cDNA, clone ChEST508g4	BU374696							0.172	0.003
Gga.12926	chr2	Finished cDNA, clone ChEST81h23	CN228282							0.203	0.03
Gga.12928	chr8	vascular cell adhesion molecule 1	BU351319							0.335	0.001	*
Gga.12937	chr1	Finished cDNA, clone ChEST808f9	CR407391.1							-0.3	0.003
Gga.12949	chr18	sperm associated antigen 9	AI981006							0.235	0.014
Gga.12963	chr14	Finished cDNA, clone ChEST448i22	BU240772							0.272	0.024
Gga.12964	chr4	Finished cDNA, clone ChEST727o15	CR353616.1							0.194	0.008
Gga.12968	chr2	DBF4 homolog (S. cerevisiae)	CR386982.1							0.353	0.046
Gga.12982	chr6	Finished cDNA, clone ChEST995b22	BU203735							0.124	0.037
Gga.12987	chr4	similar to fibroblast growth factor receptor-like protein	CR353293.1							-0.136	0.006
Gga.12992	chr5	Finished cDNA, clone ChEST153k21	CD216120							0.182	0.006
Gga.1300	chr4	transmembrane protein 32	BU254959							-0.113	0.02
Gga.13005	chr1	Finished cDNA, clone ChEST116e12	BU268634							0.151	0.046
Gga.13017	chr18	similar to cisplatin resistance-associated overexpressed protein	CR406156.1							0.382	0.013
[truncated: 2,447 more rows]
